# Supplementary material for: Metabolic engineering design to enhance (R,R)-2,3-butanediol production from glycerol in Bacillus subtilis based on flux balance analysis
Source: Microb Cell Fact. 2021 Oct 9;20:196. doi: 10.1186/s12934-021-01688-y (PMC8502337; doi:10.1186/s12934-021-01688-y)
Supplement: Supplementary file 1 — Additional file 1. FBA analysis results from the experimental data. [file 12934_2021_1688_MOESM1_ESM.xlsx]

## Sheet: S1
Abbreviation	Description	GPR	Reaction	FBA using the experimental data
				W168	W168∆2	W168∆3	W168∆4
EX_etha_e	Ethanolamine exchange		etha[e] ->	0	0	0	0
EX_drib_e	Deoxy D Ribose exchange		drib[e] ->	0	0	0	0
EX_csn_e	Cytosine exchange		csn[e] ->	0	0	0	0
EX_5mtr_e	5-Methylthio-D-ribose exchange		5mtr[e] ->	0	0	0	0
EX_dtmp_e	DTMP exchange		dtmp[e] ->	0	0	0	0
EX_6pgc_e	6 Phospho D gluconate exchange		6pgc[e] ->	0	0	0	0
EX_ctbt_e	Crotonobetaine exchange		ctbt[e] ->	0	0	0	0
EX_cu2_e	Cu2+ exchange		cu2[e] <=>	0	0	0	0
EX_Larab_e	Alpha L Arabinan exchange		Larab[e] ->	0	0	0	0
EX_ectoine_e	Ectoine exchange		ectoine[e] ->	0	0	0	0
EX_cys__D_e	D-Cysteine exchange		cys__D[e] ->	0	0	0	0
EX_cys__L_e	L-Cysteine exchange		cys__L[e] ->	0	0	0	0
EX_eths_e	Ethanesulfonate exchange		eths[e] ->	0	0	0	0
EX_cyst__L_e	L Cystine exchange		cyst__L[e] ->	0	0	0	0
EX_Lcyst_e	L-Cysteate exchange		Lcyst[e] ->	0	0	0	0
EX_cytd_e	Cytidine exchange		cytd[e] ->	0	0	0	0
EX_abt__L_e	L Arabinitol exchange		abt__L[e] ->	0	0	0	0
EX_etoh_e	Ethanol exchange		etoh[e] ->	0	0	0	0
EX_dad_2_e	Deoxyadenosine exchange		dad_2[e] ->	0	0	0	0
EX_dcyt_e	Deoxycytidine exchange		dcyt[e] ->	0	0	0	0
EX_fe2_e	Fe2+ exchange		fe2[e] ->	0	0	0	0
EX_dextrin_e	Dextrin exchange		dextrin[e] ->	0	0	0	0
EX_dha_e	Dihydroxyacetone exchange		dha[e] ->	0	0	0	0
EX_ac_e	Acetate exchange		ac[e] ->	2.82715	0.0855783	0.0855783	0.0855594
EX_acac_e	Acetoacetate exchange		acac[e] ->	0	1.05034	0.434041	0
EX_fe3_e	Fe3+ exchange		fe3[e] <=>	-0.000690514	-0.000691262	-0.000691262	-0.00069111
EX_ferrich_e	Ferrichrome exchange		ferrich[e] ->	0	0	0	0
EX_diact_e	Diacetyl exchange		diact[e] ->	0	0	0	0
EX_djenk_e	Djenkolate exchange		djenk[e] ->	0	0	0	0
EX_ferxa_e	Ferroxamine exchange		ferxa[e] ->	0	0	0	0
EX_fol_e	EX fol LPAREN e RPAREN		fol[e] ->	0	0	0	0
EX_acgam_e	N-Acetyl-D-glucosamine exchange		acgam[e] ->	0	0	0	0
EX_acmana_e	N-Acetyl-D-mannosamine exchange		acmana[e] ->	0	0	0	0
EX_acnam_e	N-Acetylneuraminate exchange		acnam[e] ->	0	0	0	0
EX_for_e	Formate exchange		for[e] ->	0.00159659	0.00159832	0.00159832	0.00159797
EX_fru_e	D-Fructose exchange		fru[e] ->	0	0	0	0
EX_actn__R_e	EX actn R LPAREN e RPAREN		actn__R[e] ->	0	0	0	0
EX_ade_e	Adenine exchange		ade[e] ->	0	0	0	0
EX_adn_e	Adenosine exchange		adn[e] ->	0	0	0	0
EX_akg_e	2-Oxoglutarate exchange		akg[e] ->	0	0	0	0
EX_ala_B_e	Beta-Alanine exchange		ala_B[e] ->	0	0	0	0
EX_ala__D_e	D-Alanine exchange		ala__D[e] ->	0	0	0	0
EX_ala_L_Thr__L_e	Ala L Thr L exchange		ala_L_Thr__L[e] ->	0	0	0	0
EX_ala_L_asp__L_e	Ala L asp L exchange		ala_L_asp__L[e] ->	0	0	0	0
EX_ala__L_e	L-Alanine exchange		ala__L[e] ->	0	0	0	0
EX_ala_L_gln__L_e	Ala Gln exchange		ala_L_gln__L[e] ->	0	0	0	0
EX_ala_L_glu__L_e	Ala L glu L exchange		ala_L_glu__L[e] ->	0	0	0	0
EX_L_alagly_e	Ala L gly exchange		L_alagly[e] ->	0	0	0	0
EX_ala_L_his__L_e	Ala His exchange		ala_L_his__L[e] ->	0	0	0	0
EX_ala_L_leu__L_e	Ala Leu exchange		ala_L_leu__L[e] ->	0	0	0	0
EX_g6p_e	D-Glucose 6-phosphate exchange		g6p[e] ->	0	0	0	0
EX_gal_e	D-Galactose exchange		gal[e] ->	0	0	0	0
EX_galctr__D_e	D Galactarate exchange		galctr__D[e] ->	0	0	0	0
EX_galt_e	Galactitol exchange		galt[e] ->	0	0	0	0
EX_galur_e	D-Galacturonate exchange		galur[e] ->	0	0	0	0
EX_gam6p_e	D-Glucosamine 6-phosphate exchange		gam6p[e] ->	0	0	0	0
EX_gam_e	D-Glucosamine exchange		gam[e] ->	0	0	0	0
EX_gbbtn_e	Gamma-butyrobetaine exchange		gbbtn[e] ->	0	0	0	0
EX_glc__D_e	D-Glucose exchange		glc__D[e] ->	0	0	0	0
EX_glcn__D_e	D Gluconate exchange		glcn__D[e] ->	0	0	0	0
EX_glcr_e	D-Glucarate exchange		glcr[e] ->	0	0	0	0
EX_glcur_e	D-Glucuronate exchange		glcur[e] ->	0	0	0	0
EX_gln__L_e	L-Glutamine exchange		gln__L[e] ->	0	0	0	0
EX_glu__D_e	D Glutamate exchange		glu__D[e] ->	0	0	0	0
EX_alaala_e	D-Alanyl-D-alanine exchange		alaala[e] ->	0	0	0	0
EX_alltn_e	Allantoin exchange		alltn[e] ->	0	0	0	0
EX_amp_e	AMP exchange		amp[e] ->	0	0	0	0
EX_amylase_e	Mature Bacillus subtilis amylase exchange		amylase[e] ->	0	0	0	0
EX_fum_e	Fumarate exchange		fum[e] ->	0	0	0	0
EX_antim_e	Antimonite exchange		antim[e] ->	0	0	0	0
EX_g1p_e	D-Glucose 1-phosphate exchange		g1p[e] ->	0	0	0	0
EX_glu__L_e	L-Glutamate exchange		glu__L[e] ->	0	0	0	0
EX_arab__D_e	D Arabinose exchange		arab__D[e] ->	0	0	0	0
EX_arab__L_e	L-Arabinose exchange		arab__L[e] ->	0	0	0	0
EX_arbt_e	Arbutin exchange		arbt[e] ->	0	0	0	0
EX_arg__L_e	L-Arginine exchange		arg__L[e] ->	0	0	0	0
EX_argp_e	L Arginine phosphate exchange		argp[e] ->	0	0	0	0
EX_arsenb_e	ARSENOBETAINE exchange		arsenb[e] ->	0	0	0	0
EX_arsna_e	Arsenate exchange		arsna[e] ->	0	0	0	0
EX_arsni2_e	Arsenite exchange		arsni2[e] ->	0	0	0	0
EX_asn__L_e	L-Asparagine exchange		asn__L[e] ->	0	0	0	0
EX_asp__L_e	L-Aspartate exchange		asp__L[e] ->	0	0	0	0
EX_bilea_e	Bile acid exchange		bilea[e] ->	0	0	0	0
EX_btd_RR_e	R R 2 3 Butanediol exchange		btd_RR[e] ->	0	0	2.46521	2.7721
EX_glx_e	Glyoxylate exchange		glx[e] ->	0	0	0	0
EX_buts_e	Butanesulfonate exchange		buts[e] ->	0	0	0	0
EX_ca2_e	Calcium exchange		ca2[e] <=>	-0.000641477	-0.000642173	-0.000642173	-0.000642031
EX_cbl2_e	Cob II alamin exchange		cbl2[e] ->	0	0	0	0
EX_pur_e	Puromycin exchange		pur[e] ->	0	0	0	0
EX_pyr_e	Pyruvate exchange		pyr[e] ->	0	0	0	0
EX_cd2_e	Cadmium exchange		cd2[e] ->	0	0	0	0
EX_gly_asn__L_e	Gly asn L exchange		gly_asn__L[e] ->	0	0	0	0
EX_cellb_e	Cellobiose exchange		cellb[e] ->	0	0	0	0
EX_cgly_e	Cys-Gly exchange		cgly[e] ->	0	0	0	0
EX_raffin_e	Raffinose exchange		raffin[e] ->	0	0	0	0
EX_rib__D_e	D-Ribose exchange		rib__D[e] ->	0	0	0	0
EX_gly_asp__L_e	Gly asp L exchange		gly_asp__L[e] ->	0	0	0	0
EX_ribflv_e	Riboflavin exchange		ribflv[e] ->	0	0	0	0
EX_chitob_e	Chitobiose exchange		chitob[e] ->	0	0	0	0
EX_gly_e	Glycine exchange		gly[e] ->	0	0	0	0
EX_chol_e	Choline exchange		chol[e] ->	0	0	0	0
EX_rmn_e	L-Rhamnose exchange		rmn[e] ->	0	0	0	0
EX_gly_gln__L_e	Gly Gln exchange		gly_gln__L[e] ->	0	0	0	0
EX_chols_e	EX chols LPAREN e RPAREN		chols[e] ->	0	0	0	0
EX_chor_e	Chorismate exchange		chor[e] ->	0	0	0	0
EX_cit_e	Citrate exchange		cit[e] ->	0	0	0	0
EX_salcn_e	Salicin exchange		salcn[e] ->	0	0	0	0
EX_gly_glu__L_e	Gly glu L exchange		gly_glu__L[e] ->	0	0	0	0
EX_sbt__D_e	D-Sorbitol exchange		sbt__D[e] ->	0	0	0	0
EX_ser__D_e	D-Serine exchange		ser__D[e] ->	0	0	0	0
EX_citr__L_e	L-Citrulline exchange		citr__L[e] ->	0	0	0	0
EX_cmp_e	CMP exchange		cmp[e] ->	0	0	0	0
EX_ser__L_e	L-Serine exchange		ser__L[e] ->	0	0	0	0
EX_gly_met__L_e	Gly Met exchange		gly_met__L[e] ->	0	0	0	0
EX_so4_e	Sulfate exchange		so4[e] <=>	-0.0340886	-0.0341255	-0.0341255	-0.034118
EX_spmd_e	Spermidine exchange		spmd[e] ->	0	0	0	0
EX_co2_e	CO2 exchange		co2[e] <=>	4.1054	3.46591	7.16372	7.67395
EX_cobalt2_e	Co2+ exchange		cobalt2[e] <=>	0	0	0	0
EX_crn_e	L-Carnitine exchange		crn[e] ->	0	0	0	0
EX_cro4_e	Chromate exchange		cro4[e] ->	0	0	0	0
EX_srb__L_e	L Sorbose exchange		srb__L[e] ->	0	0	0	0
EX_starch_e	Starch exchange		starch[e] ->	0	0	0	0
EX_subtilisin_e	Mature Bacillus subtilis subtilisin exchange		subtilisin[e] ->	0	0	0	0
EX_succ_e	Succinate exchange		succ[e] ->	0	0	0	0
EX_sucr_e	Sucrose exchange		sucr[e] ->	0	0	0	0
EX_gly_pro__L_e	Gly pro L exchange		gly_pro__L[e] ->	0	0	0	0
EX_sula_e	Sulfoacetate exchange		sula[e] ->	0	0	0	0
EX_taur_e	Taurine exchange		taur[e] ->	0	0	0	0
EX_glyb_e	Glycine betaine exchange		glyb[e] ->	0	0	0	0
EX_thiog_e	Thioglycolate exchange		thiog[e] ->	0	0	0	0
EX_glyc3p_e	Glycerol 3-phosphate exchange		glyc3p[e] ->	0	0	0	0
EX_glyc_e	Glycerol exchange		glyc[e] <=>	-7.26	-8.7	-8.7	-8.7
EX_glyclt_e	Glycolate exchange		glyclt[e] ->	7.34546e-05	7.35343e-05	7.35343e-05	7.35181e-05
EX_glycogen_e	Glycogen exchange		glycogen[e] ->	0	0	0	0
EX_gmp_e	GMP exchange		gmp[e] ->	0	0	0	0
EX_gsn_e	Guanosine exchange		gsn[e] ->	0	0	0	0
EX_thr__L_e	L-Threonine exchange		thr__L[e] ->	0	0	0	0
EX_gthox_e	Oxidized glutathione exchange		gthox[e] ->	0	0	0	0
EX_thym_e	Thymine exchange		thym[e] ->	0	0	0	0
EX_gthrd_e	Reduced glutathione exchange		gthrd[e] ->	0	0	0	0
EX_thymd_e	Thymidine exchange		thymd[e] ->	0	0	0	0
EX_gua_e	Guanine exchange		gua[e] ->	0	0	0	0
EX_tmp_e	Trimetaphosphate exchange		tmp[e] ->	0	0	0	0
EX_tre_e	Trehalose exchange		tre[e] ->	0	0	0	0
EX_trp__L_e	L-Tryptophan exchange		trp__L[e] ->	0	0	0	0
EX_h2o2_e	Hydrogen peroxide exchange		h2o2[e] ->	0	0	0	0
EX_tyr__L_e	L-Tyrosine exchange		tyr__L[e] ->	0	0	0	0
EX_h2o_e	H2O exchange		h2o[e] <=>	14.5704	16.4247	17.041	16.8096
EX_ump_e	UMP exchange		ump[e] ->	0	0	0	0
EX_ura_e	Uracil exchange		ura[e] ->	0	0	0	0
3UMPt6	3 UMP transport in via proton symport		3ump[e] + h[e] <=> 3ump[c] + h[c]	0	0	0	0
EX_h_e	H+ exchange		h[e] <=>	5.7513	6.13933	1.82521	1.39086
5MTRt2	5 Methylthio D ribose transport inout via proton symport		5mtr[e] + h[e] <=> 5mtr[c] + h[c]	0	0	0	0
6PGCt6	6 Phospho D gluconate transport inout via proton symport		6pgc[e] + h[e] <=> 6pgc[c] + h[c]	0	0	0	0
EX_urate_e	Urate exchange		urate[e] ->	0	0	0	0
2HXMPt6	2 hydroxymethyl phenol transport inout via proton symport		2hxmp[e] + h[e] <=> 2hxmp[c] + h[c]	0	0	0	0
EX_hexs_e	Hexanesulfonate exchange		hexs[e] ->	0	0	0	0
2PGLYCt6	2 Phosphoglycolate transport inout via proton symport		2pglyc[e] + h[e] <=> 2pglyc[c] + h[c]	0	0	0	0
2PGt6	D Glycerate 2 phosphate transport inout via proton symport		2pg[e] + h[e] <=> 2pg[c] + h[c]	0	0	0	0
3AMPt6	3 AMP transport inout via proton symport		3amp[e] + h[e] <=> 3amp[c] + h[c]	0	0	0	0
3CMPt6	3 CMP transport in via proton symport		3cmp[e] + h[e] <=> 3cmp[c] + h[c]	0	0	0	0
EX_urea_e	Urea exchange		urea[e] ->	0	0	0	0
EX_uri_e	Uridine exchange		uri[e] ->	0	0	0	0
EX_val__L_e	L-Valine exchange		val__L[e] ->	0	0	0	0
EX_xan_e	Xanthine exchange		xan[e] ->	0	0	0	0
EX_xtsn_e	Xanthosine exchange		xtsn[e] ->	0	0	0	0
EX_xyl__D_e	D-Xylose exchange		xyl__D[e] ->	0	0	0	0
EX_zn2_e	Zinc exchange		zn2[e] <=>	0	0	0	0
3GMPt6	Guanosine 3 phsophate transport inout via proton symport		3gmp[e] + h[e] <=> 3gmp[c] + h[c]	0	0	0	0
3PGt6	3 Phospho D glycerate transport inout via proton symport		3pg[e] + h[e] <=> 3pg[c] + h[c]	0	0	0	0
ABTt_1	L arabinitol transport via passive diffusion		abt__L[e] <=> abt__L[c]	0	0	0	0
F6Pt6_2	Fructose 6 phosphate transport via phosphate antiport		f6p[e] + 2 pi[c] -> f6p[c] + 2 pi[e]	0	0	0	0
EX_hg2_e	Hg2+ exchange		hg2[e] ->	0	0	0	0
EX_his__L_e	L-Histidine exchange		his__L[e] ->	0	0	0	0
EX_hqn_e	Hydroquinone exchange		hqn[e] ->	0	0	0	0
EX_hxan_e	Hypoxanthine exchange		hxan[e] ->	0	0	0	0
PHEt2r	L phenylalanine reversible transport via proton symport		h[e] + phe__L[e] <=> h[c] + phe__L[c]	0	0	0	0
ACACt2	Acetoacetate transport via proton symport		acac[e] + h[e] <=> acac[c] + h[c]	0	-1.05034	-0.434041	0
EX_icit_e	Isocitrate exchange		icit[e] ->	0	0	0	0
2S6HCCi	2 succinyl 6 hydroxy 2 4 cyclohexadiene 1 carboxylate synthase	BSU30820	akg[c] + ichor[c] + h[c] -> 2shchc[c] + co2[c] + pyr[c]	5.32396e-05	5.32973e-05	5.32973e-05	5.32856e-05
26DPAi	Dipicolinate synthase	( BSU16730 and BSU16740 )	23dhdp[c] + nad[c] -> DPA[c] + h[c] + nadh[c]	0	0	0	0
3AMBAt2	3 aminobutyrate transport in via proton symport	BSU06310	3amba[e] + h[e] -> 3amba[c] + h[c]	0	0	0	0
FDH	Formate dehydrogenase	(( BSU36710 and BSU12160 ) or ( BSU36710 and BSU27220 ) or ( BSU36710 and BSU18570 ))	for[c] + nad[c] -> co2[c] + nadh[c]	0	0	0	0
FDMO_1	FmnRD dependent monooxygenase methanesulfonate	BSU08860	fmnRD[c] + mso3[c] + o2[c] -> fald[c] + fmn[c] + h2o[c] + h[c] + so3[c]	0	0	0	0
EX_ile__L_e	L-Isoleucine exchange		ile__L[e] ->	0	0	0	0
AAMYL_1	Alpha amylase	BSU03040	starch[e] -> dextrin[e]	0	0	0	0
EX_inost_e	Myo-Inositol exchange		inost[e] ->	0	0	0	0
EX_ins_e	Inosine exchange		ins[e] ->	0	0	0	0
EX_istnt_e	Isethionate exchange		istnt[e] ->	0	0	0	0
ABTA	4-aminobutyrate transaminase	BSU03900	4abut[c] + akg[c] <=> glu__L[c] + sucsal[c]	0	0	0	0
EX_k_e	K+ exchange		k[e] <=>	-0.141368	-0.141521	-0.141521	-0.14149
EX_lac__L_e	L-Lactate exchange		lac__L[e] ->	1.61998	3.69781	0	0
EX_lanth_e	Lanthionine exchange		lanth[e] ->	0	0	0	0
FBA	Fructose-bisphosphate aldolase	( BSU39670 or BSU37120 )	fdp[c] <=> dhap[c] + g3p[c]	-0.381921	-0.382336	-0.382336	-0.344712
EX_lcts_e	Lactose exchange		lcts[e] ->	0	0	0	0
FBA2	D Fructose 1 phosphate D glyceraldehyde 3 phosphate lyase	( BSU37120 or BSU39670 )	f1p[c] <=> dhap[c] + glyald[c]	0	0	0	0
FBP	Fructose-bisphosphatase	BSU40190	fdp[c] + h2o[c] -> f6p[c] + pi[c]	0.381921	0.382336	0.382336	0.344712
FCLT_2	Heme B synthesis reaction	BSU10130	fe2[c] + ppp9[c] -> h[c] + pheme[c]	0	0	0	0
FDMO1	FMN dependent monooxygenase ethanesulfonate	BSU08860	eths[c] + fmnRD[c] + o2[c] -> acald[c] + fmn[c] + h2o[c] + h[c] + so3[c]	0	0	0	0
FDMO2_1	FMN dependent monooxygenase butanesulfonate	BSU08860	buts[c] + fmnRD[c] + o2[c] -> btal[c] + fmn[c] + h2o[c] + h[c] + so3[c]	0	0	0	0
FDMO3_1	FMN dependent monooxygenase hexanesulfonate	BSU08860	fmnRD[c] + hexs[c] + o2[c] -> fmn[c] + hxal[c] + h2o[c] + h[c] + so3[c]	0	0	0	0
AB6PGH	Arbutin 6-phosphate glucohydrolase	( BSU38560 or BSU40110 )	arbt6p[c] + h2o[c] -> g6p[c] + hqn[c]	0	0	0	0
ABUTD	Aminobutyraldehyde dehydrogenase	( BSU19310 or BSU38830 or BSU39860 )	4abutn[c] + h2o[c] + nad[c] -> 4abut[c] + 2 h[c] + nadh[c]	0	0	0	0
MACCOAT	2-Methylacetyl-CoA thiolase	BSU32830	2maacoa[c] + coa[c] <=> accoa[c] + ppcoa[c]	0	0	0	0
ACACT2r	Acetyl-CoA C-acyltransferase (butanoyl-CoA) (r)	BSU32830	accoa[c] + btcoa[c] <=> 3ohcoa[c] + coa[c]	0.00559936	0.00560544	0.00560544	0
ACACT3r	Acetyl-CoA C-acyltransferase (hexanoyl-CoA) (r)	BSU32830	accoa[c] + hxcoa[c] <=> 3oocoa[c] + coa[c]	0.00559936	0.00560544	0.00560544	0
ACACT4r	Acetyl-CoA C-acyltransferase (octanoyl-CoA) (r)	BSU32830	accoa[c] + occoa[c] <=> 3odcoa[c] + coa[c]	0.00559936	0.00560544	0.00560544	0
ACACT5r_1	Acetyl CoA C acyltransferase decanoyl CoA	BSU32830	accoa[c] + dccoa[c] <=> 3oddcoa[c] + coa[c]	0.00559936	0.00560544	0.00560544	0
ACACT6r_1	Acetyl CoA C acyltransferase dodecanoyl CoA	BSU32830	accoa[c] + ddcoa[c] <=> 3otdcoa[c] + coa[c]	0.00559936	0.00560544	0.00560544	0
ACACT7r	Acetyl-CoA C-acyltransferase (tetradecanoyl-CoA) (r)	BSU32830	accoa[c] + tdcoa[c] <=> 3ohdcoa[c] + coa[c]	0.0043072	0.00431187	0.00431187	0.00431092
FDMO4_1	FMN dependent monooxygenase taurine	BSU08860	fmnRD[c] + o2[c] + taur[c] -> amacald[c] + fmn[c] + h2o[c] + h[c] + so3[c]	0	0	0	0
FDMO5_1	FMN dependent monooxygenase sulfoacetate	BSU08860	fmnRD[c] + o2[c] + sula[c] -> fmn[c] + glx[c] + h2o[c] + h[c] + so3[c]	0	0	0	0
FDMO6_1	FMN dependent monooxygenase isethionate	BSU08860	fmnRD[c] + istnt[c] + o2[c] -> fmn[c] + gcald[c] + h2o[c] + h[c] + so3[c]	0	0	0	0
ACACT1r	Acetyl-CoA C-acetyltransferase	BSU24170	2 accoa[c] <=> aacoa[c] + coa[c]	0.00559936	1.05595	0.439646	0
ACCOAC	Acetyl-CoA carboxylase	(( BSU29200 and BSU29210 ) and BSU24350 and BSU24340 and BSU22440 )	accoa[c] + atp[c] + hco3[c] -> adp[c] + h[c] + pi[c] + malcoa[c]	0.203731	0.203952	0.203952	0.237532
EX_leu__L_e	L-Leucine exchange		leu__L[e] ->	0	0	0	0
ACGApts	N-Acetyl-D-glucosamine transport via PEP:Pyr PTS	( BSU07700 and BSU13900 and BSU13910 )	acgam[e] + pep[c] -> acgam6p[c] + pyr[c]	0	0	0	0
ACGK	Acetylglutamate kinase	BSU11210	acglu[c] + atp[c] -> acg5p[c] + adp[c]	0.0386329	0.0386748	0.0386748	0.0386663
FE2abc	Iron (II) transport via ABC system	( BSU01630 and BSU01620 and BSU01610 )	atp[c] + fe2[e] + h2o[c] -> adp[c] + fe2[c] + h[c] + pi[c]	0	0	0	0
EX_lipt_e	Lipoate exchange		lipt[e] ->	0	0	0	0
ACGS	N-acetylglutamate synthase	BSU11200	accoa[c] + glu__L[c] -> acglu[c] + coa[c] + h[c]	0	0	0	0
EX_lys__L_e	L-Lysine exchange		lys__L[e] ->	0	0	0	0
FOLD3	Dihydropteroate synthase	BSU00770	2ahhmd[c] + 4abz[c] -> dhpt[c] + ppi[c]	7.34546e-05	7.35343e-05	7.35343e-05	7.35181e-05
ACMANAt2	N acetyl D mannosamine proton symport		acmana[e] + h[e] -> acmana[c] + h[c]	0	0	0	0
ACNAMt2	N-acetylneuraminate proton symport		acnam[e] + h[e] -> acnam[c] + h[c]	0	0	0	0
EX_madg_e	Alpha Methyl D glucoside exchange		madg[e] ->	0	0	0	0
ACNPLYS	N-Acetylneuraminate pyruvate-lyase		acmana[c] + h2o[c] + pep[c] <=> acnam[c] + pi[c]	0	0	0	0
EX_mal__D_e	D-Malate exchange		mal__D[e] ->	0	0	0	0
ALLTNt2r	Allantoin transport in via proton symport		alltn[e] + h[e] -> alltn[c] + h[c]	0	0	0	0
EX_mal__L_e	L-Malate exchange		mal__L[e] ->	0	0	0	0
ACt2r	Acetate reversible transport via proton symport		ac[e] + h[e] <=> ac[c] + h[c]	-2.82715	-0.0855783	-0.0855783	-0.0855594
ADEt2	Adenine transport in via proton symport		ade[e] + h[e] -> ade[c] + h[c]	0	0	0	0
ACKr	Acetate kinase	BSU29470	ac[c] + atp[c] <=> actp[c] + adp[c]	-2.74166	0	0	0
ACLDC	Acetolactate decarboxylase	BSU36000	alac__S[c] + h[c] -> actn__R[c] + co2[c]	0.0126652	0.012679	2.47789	2.78477
ALLTAHr	Allantoate amidinohydrolase reversible		alltt[c] + h2o[c] <=> urdglyc[c] + urea[c]	0	0	0	0
EX_malt_e	Maltose exchange		malt[e] ->	0	0	0	0
AMPt6	AMP transport inout via proton symport		amp[e] + h[e] <=> amp[c] + h[c]	0	0	0	0
ACODA_1	Acetylornithine deacetylase	BSU15350	acorn[c] + h2o[c] -> ac[c] + orn__L[c]	0	0	0	0
ACOAD20	Acyl CoA dehydrogenase 2 methylbutnoyl CoA	( BSU18260 or BSU32820 or BSU04520 )	2 2mbcoa[c] + o2[c] -> 2 2mb2coa[c] + 2 h2o[c]	0	0	0	0
EX_malttr_e	Maltotriose exchange		malttr[e] ->	0	0	0	0
EX_man1p_e	D Mannose 1 phosphate exchange		man1p[e] ->	0	0	0	0
ACONT	Aconitate hydratase	BSU18000	cit[c] <=> icit[c]	0.195511	0.195723	0.195723	0.488164
ACOAD2	Acyl-CoA dehydrogenase (hexanoyl-CoA)	( BSU37170 or BSU24150 )	hx2coa[c] + h[c] + nadh[c] <=> hxcoa[c] + nad[c]	0.00559936	0.00560544	0.00560544	0
EX_man6p_e	D-Mannose 6-phosphate exchange		man6p[e] ->	0	0	0	0
ACOAD1	Acyl-CoA dehydrogenase (butanoyl-CoA)	( BSU32820 or BSU24150 or BSU37170 or BSU18260 or BSU04520 )	b2coa[c] + h[c] + nadh[c] <=> btcoa[c] + nad[c]	0.00559936	0.00560544	0.00560544	0
ACOADH2	Acyl CoA dehydrogenase isobutyryl CoA	( BSU04520 or BSU18260 or BSU32820 )	2 ibcoa[c] + o2[c] -> 2 2mp2coa[c] + 2 h2o[c]	0	0	0	0
ARABDI	L-fucose isomerase		arab__D[c] <=> rbl__D[c]	0	0	0	0
ARAB_Dt	D arabinose reversible transport		arab__D[e] <=> arab__D[c]	0	0	0	0
ACOTA	Acetylornithine transaminase	BSU11220	acorn[c] + akg[c] <=> acg5sa[c] + glu__L[c]	-0.0386329	-0.0386748	-0.0386748	-0.0386663
ARGKr	ATPL arginine N phosphotransferase		arg__L[c] + atp[c] <=> argp[c] + adp[c] + h[c]	0	0	0	0
EX_man_e	D-Mannose exchange		man[e] ->	0	0	0	0
ARGPt6	L arginine phosphate transport inout via proton symport		argp[e] + h[e] <=> argp[c] + h[c]	0	0	0	0
ACPS1	Acyl-carrier protein synthase	BSU04620	apoACP[c] + coa[c] -> ACP[c] + h[c] + pap[c]	0	0	0	0
EX_3ump_e	3'-UMP exchange		3ump[e] ->	0	0	0	0
EX_mbdg_e	Beta Methylglucoside exchange		mbdg[e] ->	0	0	0	0
APATi	Tetrahydrodipicolinate acetyltransferase	BSU14180	accoa[c] + h2o[c] + thdp[c] -> acamoxm[c] + coa[c]	0.0854856	0.0855783	0.0855783	0.0855594
EX_melib_e	Melibiose exchange		melib[e] ->	0	0	0	0
EX_meoh_e	Methanol exchange		meoh[e] ->	0	0	0	0
EX_met__D_e	D-Methionine exchange		met__D[e] ->	0	0	0	0
APRAUR	5-amino-6-(5-phosphoribosylamino)uracil reductase	BSU23280	5apru[c] + h[c] + nadph[c] -> 5aprbu[c] + nadp[c]	0	0	0	0
APSR	Adenosine 5'-phosphosulfate reductase;	BSU15570	aps[c] + trdrd[c] -> amp[c] + 2 h[c] + so3[c] + trdox[c]	0.0340886	0.0341255	0.0341255	0.034118
ACPpds	[acyl-carrier-protein] phosphodiesterase	BSU19230	ACP[c] + h2o[c] -> apoACP[c] + h[c] + pan4p[c]	0	0	0	0
ACS	Acetyl-CoA synthetase	BSU29680	ac[c] + coa[c] + atp[c] -> accoa[c] + amp[c] + ppi[c]	0	0	0	0
EX_met_L_ala__L_e	Met L ala L exchange		met_L_ala__L[e] ->	0	0	0	0
ALKP	Alkaline phosphatase	( BSU09410 or BSU05740 )	dhap[c] + h2o[c] <=> dha[c] + pi[c]	0	0	0	0
APTA1i	Acetyl L L diaminopimelate aminotransferase	BSU14000	acamoxm[c] + glu__L[c] -> 26dapime[c] + akg[c]	0.0854856	0.0855783	0.0855783	0.0855594
EX_met__L_e	L-Methionine exchange		met__L[e] ->	0	0	0	0
ALCD19_L	Alcohol dehydrogenase L glyceraldehyde to glycerol NADP	( BSU09530 or BSU39780 )	Lglyald[c] + h[c] + nadph[c] -> glyc[c] + nadp[c]	0	0	0	0
ACS2	Acetyl-CoA synthase (propionate)	BSU29680	coa[c] + atp[c] + ppa[c] -> amp[c] + ppcoa[c] + ppi[c]	0	0	0	0
ACTD2	Acetoin dehydrogenase	(( BSU29690 and BSU29700 and BSU29710 ) or ( BSU08060 and BSU08070 and BSU08080 and BSU08090 ))	actn__R[c] + coa[c] + nad[c] -> acald[c] + accoa[c] + h[c] + nadh[c]	0.0126652	0.012679	0.012679	0.0126762
ACTNabc	Acetoin transport via ABC system	( BSU30450 and BSU30440 and BSU30430 and BSU30420 and BSU30410 )	actn__R[e] + atp[c] + h2o[c] -> actn__R[c] + adp[c] + h[c] + pi[c]	0	0	0	0
ACTNabc1	Acetoin efflux via ABC system	( BSU30450 and BSU30440 and BSU30430 and BSU30420 and BSU30410 )	actn__R[c] + atp[c] + h2o[c] -> actn__R[e] + adp[c] + h[c] + pi[c]	0	0	0	0
ALCD2y	Alcohol dehydrogenase (ethanol, NADP)	( BSU26970 or BSU27010 )	etoh[c] + nadp[c] <=> acald[c] + h[c] + nadph[c]	0	0	0	0
ADADir	Deoxycytidine kinase	BSU00140	atp[c] + dcyt[c] -> adp[c] + dcmp[c] + h[c]	0	0	0	0
EX_metox__R_e	L methionine R oxide exchange		metox__R[e] ->	0	0	0	0
ADNK1	Adenosine kinase	BSU00140	adn[c] + atp[c] -> amp[c] + adp[c] + h[c]	0	0	0	0
ADCL	4-aminobenzoate synthase	BSU00760	4adcho[c] -> 4abz[c] + h[c] + pyr[c]	7.34546e-05	7.35343e-05	7.35343e-05	7.35181e-05
ADD	Adenine deaminase	BSU14520	ade[c] + h2o[c] + h[c] -> hxan[c] + nh4[c]	0	0	0	0
ALLTN	Allantoinase	BSU32410	alltn[c] + h2o[c] -> alltt[c] + h[c]	0	0	0	0
ALTRH	Altronate hydrolase	BSU12390	altrn[c] -> 2ddglcn[c] + h2o[c]	0	0	0	0
EX_metox_e	L Methionine S oxide exchange		metox[e] ->	0	0	0	0
ARABRr	Arabinose reductase	( BSU29050 or BSU33400 )	arab__L[c] + h[c] + nadph[c] <=> abt__L[c] + nadp[c]	0	0	0	0
ARAI	L-arabinose isomerase	BSU28800	arab__L[c] <=> rbl__L[c]	0	0	0	0
ARBTpts	Arbutin transport via PEPPyr PTS	( BSU39270 and BSU13900 and BSU13910 )	arbt[e] + pep[c] -> arbt6p[c] + pyr[c]	0	0	0	0
ADCS	4-amino-4-deoxychorismate synthase	( BSU00740 and BSU00750 )	chor[c] + gln__L[c] -> 4adcho[c] + glu__L[c]	7.34546e-05	7.35343e-05	7.35343e-05	7.35181e-05
ADK1	Adenylate kinase	BSU01370	amp[c] + atp[c] <=> 2 adp[c]	0.308975	0.30931	0.30931	0.314846
EX_mg2_e	Mg exchange		mg2[e] <=>	-0.0203579	-0.02038	-0.02038	-0.0203755
AMAA	N-acetylmuramoyl-L-alanine amidase	( BSU25900 and BSU17410 and BSU01530 and BSU25710 and BSU35620 )	acmama[c] + h2o[c] -> acmam[c] + ala__L[c]	0	0	0	0
ADK2	Adenylate kinase (Inorganic triphosphate)	BSU01370	amp[c] + pppi[c] <=> adp[c] + ppi[c]	0	0	0	0
AMAOTr	Adenosylmethionine-8-amino-7-oxononanoate transaminase	BSU30230	8aonn[c] + amet[c] <=> amob[c] + dann[c]	0	0	0	0
EX_mn2_e	Mn2+ exchange		mn2[e] <=>	0	0	0	0
AMMQT7	S adenosylmethione2 demthylmenaquinone methyltransferase menaquinone 7	BSU22750	2dmmq7[c] + amet[c] + nadph[c] -> ahcys[c] + mql7[c] + nadp[c]	5.32396e-05	5.32973e-05	5.32973e-05	5.32856e-05
ANPRT	Anthranilate phosphoribosyltransferase	BSU22670	anth[c] + prpp[c] -> ppi[c] + pran[c]	0.0108753	0.0108871	0.0108871	0.0108847
ADMDC	Adenosylmethionine decarboxylase	BSU29010	amet[c] + h[c] <=> ametam[c] + co2[c]	0	0	0	0
EX_mnl_e	D-Mannitol exchange		mnl[e] ->	0	0	0	0
ADNt2	Adenosine transport in via proton symport	BSU38710	adn[e] + h[e] <=> adn[c] + h[c]	0	0	0	0
ADPDA	N6 acetyl LL 2 6 diaminoheptanedioate amidohydrolase	BSU14190	26dapime[c] + h2o[c] <=> 26dap_LL[c] + ac[c]	0.0854856	0.0855783	0.0855783	0.0855594
ADPRDP	ADPribose diphosphatase	BSU23610	adprib[c] + h2o[c] -> amp[c] + 2 h[c] + r5p[c]	0	0	0	0
ANS	Anthranilate synthase	( BSU00750 and BSU22680 )	chor[c] + gln__L[c] -> anth[c] + glu__L[c] + h[c] + pyr[c]	0.0108753	0.0108871	0.0108871	0.0108847
ANTIMt1	Antimonite transporter via uniport	BSU25790	antim[c] -> antim[e]	0	0	0	0
EX_mobd_e	Molybdate exchange		mobd[e] <=>	0	0	0	0
AOXSr	8-amino-7-oxononanoate synthase	BSU30220	ala__L[c] + h[c] + pmcoa[c] -> 8aonn[c] + co2[c] + coa[c]	0	0	0	0
ARBabc	L-arabinose transport via ABC system	( BSU28750 and BSU28740 and BSU28730 )	arab__L[e] + atp[c] + h2o[c] -> arab__L[c] + adp[c] + h[c] + pi[c]	0	0	0	0
ARBt2r	L-arabinose transport via proton symport	BSU33960	arab__L[e] + h[e] -> arab__L[c] + h[c]	0	0	0	0
ARGDC	Arginine decarboxylase	BSU14630	arg__L[c] + h[c] -> co2[c] + agm[c]	0	0	0	0
ADPT	Adenine phosphoribosyltransferase	BSU27610	ade[c] + prpp[c] -> amp[c] + ppi[c]	0	0	0	0
ADSK	Adenylyl-sulfate kinase	BSU15600	aps[c] + atp[c] <=> adp[c] + h[c] + paps[c]	0	0	0	0
ADSL2r	Adenylosuccinate lyase	BSU06440	25aics[c] <=> aicar[c] + fum[c]	0.0364433	0.0364828	0.0364828	0.0364748
ADSL1r	Adenylsuccinate lyase	BSU06440	dcamp[c] <=> amp[c] + fum[c]	0.0365682	0.0366079	0.0366079	0.0365998
ADSS	Adenylosuccinate synthase	BSU40420	asp__L[c] + gtp[c] + imp[c] -> dcamp[c] + gdp[c] + 2 h[c] + pi[c]	0.0365682	0.0366079	0.0366079	0.0365998
AGDC	N-acetylglucosamine-6-phosphate deacetylase	BSU35010	acgam6p[c] + h2o[c] -> ac[c] + gam6p[c]	0	0	0	0
ARGN_1	Arginase	BSU40320	arg__L[c] + h2o[c] -> orn__L[c] + urea[c]	0	0	0	0
ARGSL	Argininosuccinate lyase	BSU29440	argsuc[c] <=> arg__L[c] + fum[c]	0.0386329	0.0386748	0.0386748	0.0386663
ARGSS	Argininosuccinate synthase	BSU29450	asp__L[c] + atp[c] + citr__L[c] <=> amp[c] + argsuc[c] + h[c] + ppi[c]	0.0386329	0.0386748	0.0386748	0.0386663
AGMT	Agmatinase	BSU37490	agm[c] + h2o[c] -> ptrc[c] + urea[c]	0	0	0	0
AGPATr_BS	1 acylglycerol 3 phosphate O acyltransferase	BSU09540	0.01 1ag3p_BS[c] + 0.07 fa11coa[c] + 0.17 fa12coa[c] + 0.01 fa1coa[c] + 0.2 fa3coa[c] + 0.34 fa4coa[c] + 0.05 fa6coa[c] + 0.1 pmtcoa[c] + 0.03 strcoa[c] + 0.03 tdcoa[c] <=> 0.01 12dag3p_BS[c] + coa[c]	0.021536	0.0215594	0.0215594	0.0215546
EX_mops_e	MOPS exchange		mops[e] ->	0	0	0	0
AGPR	N-acetyl-g-glutamyl-phosphate reductase	BSU11190	acg5sa[c] + pi[c] + nadp[c] <=> acg5p[c] + h[c] + nadph[c]	-0.0386329	-0.0386748	-0.0386748	-0.0386663
AHCYSNS	S-adenosylhomocysteine nucleosidase	BSU27270	ahcys[c] + h2o[c] -> ade[c] + rhcys[c]	0	0	0	0
ASNt2r	L asparagine reversible transport via proton symport		asn__L[e] + h[e] -> asn__L[c] + h[c]	0	0	0	0
EX_mso3_e	Methanesulfonate exchange		mso3[e] ->	0	0	0	0
ASPt2r	L aspartate reversible transport via proton symport		asp__L[e] + h[e] -> asp__L[c] + h[c]	0	0	0	0
AHMMPS_1	4 amino 5 hydroxymethyl 2 methylpyrimidine synthetase	BSU08790	air[c] + h2o[c] -> 4ahmmp[c] + gcald[c] + pi[c] + 0.5 o2[c]	0	0	0	0
AHSERL3	Cysteine synthase Selenide	BSU00730	acser[c] + seln[c] <=> ac[c] + scys__L[c]	0	0	0	0
AHSERL4	Cysteine synthase Thiosulfate	BSU00730	acser[c] + trdrd[c] + tsul[c] <=> ac[c] + cys__L[c] + h[c] + so3[c] + trdox[c]	0	0	0	0
EX_na1_e	Sodium exchange		na1[e] <=>	0	0	0	0
AICART	Phosphoribosylaminoimidazolecarboxamide formyltransferase	BSU06520	10fthf[c] + aicar[c] <=> fprica[c] + thf[c]	0.0528033	0.0528605	0.0528605	0.0528489
AKGDH	2-Oxogluterate dehydrogenase	( BSU19370 and BSU19360 and BSU14610 )	coa[c] + akg[c] + nad[c] -> co2[c] + nadh[c] + succoa[c]	0	0	0	0.292484
EX_nac_e	Nicotinate exchange		nac[e] ->	0	0	0	0
AIRC1	Phosphoribosylaminoimidazole carboxylase ATP dependent	( BSU06420 and BSU06430 )	co2[c] + air[c] + atp[c] + h2o[c] -> 5aizc[c] + adp[c] + 2 h[c] + pi[c]	0.0364433	0.0364828	0.0364828	0.0364748
ATPM	ATP maintenance requirement		atp[c] + h2o[c] -> adp[c] + h[c] + pi[c]	9	9	9	9
BIOMASS_BS_10	B subtilis biomass demand		0.000367 10fthf[c] + 0.00467 amp[c] + 0.193021 arg__L[c] + 0.147987 asn__L[c] + 0.148014 asp__L[c] + 105.053 atp[c] + 0.266902 ala__L[c] + 0.038902 ctp[c] + 0.05699 cys__L[c] + 0.003205 ca2[c] + 5e-06 cdlp_BS[c] + 0.000251 cdp[c] + 0.00011 d12dg_BS[c] + 0.022982 datp[c] + 0.01738 dctp[c] + 0.001042 cmp[c] + 0.00345 fe3[c] + 0.017398 dgtp[c] + 0.260335 gln__L[c] + 0.260378 glu__L[c] + 0.408288 gly…	0.200149	0.200366	0.200366	0.200322
EX_nh4_e	Ammonia exchange		nh4[e] <=>	-1.60321	-1.60495	-1.60495	-1.6046
BTDt6_RR	Butanediol transport inout via proton symport		btd_RR[e] + h[e] <=> btd_RR[c] + h[c]	0	0	-2.46521	-2.7721
CHORt2	Chorismate transport inout via proton symport		chor[e] + h[e] <=> chor[c] + h[c]	0	0	0	0
ALAALAr	D-alanine-D-alanine ligase (reversible)	BSU04560	atp[c] + 2 ala__D[c] <=> alaala[c] + adp[c] + h[c] + pi[c]	0.0203786	0.0204007	0.0204007	0.0203962
AKGt2r	2 oxoglutarate reversible transport via symport	( BSU07570 or BSU18540 )	akg[e] + h[e] -> akg[c] + h[c]	0	0	0	0
EX_ni2_e	Ni2+ exchange		ni2[e] ->	0	0	0	0
AKP1	Alkaline phosphatase Dihydroneopterin	( BSU09410 or BSU05740 )	ahdt[c] + 3 h2o[c] -> dhnpt[c] + 2 h[c] + 3 pi[c]	7.34546e-05	7.35343e-05	7.35343e-05	7.35181e-05
ALAD_L	L-alanine dehydrogenase	BSU31930	ala__L[c] + h2o[c] + nad[c] -> h[c] + nadh[c] + nh4[c] + pyr[c]	0	999999	0	999999
ALAR	Alanine racemase	BSU04640	ala__L[c] <=> ala__D[c]	0.0705423	0.0706188	0.0706188	0.0706032
ALATA_L	L-alanine transaminase	BSU31400	akg[c] + ala__L[c] <=> glu__L[c] + pyr[c]	-0.144341	-999999	-0.144497	-999999
CITRt2r	Citrulline reversible transport via proton symport		citr__L[e] + h[e] -> citr__L[c] + h[c]	0	0	0	0
CMPt6	CMP transport inout via proton symport		cmp[e] + h[e] <=> cmp[c] + h[c]	0	0	0	0
CO2t	CO2 transporter via diffusion		co2[e] <=> co2[c]	-4.1054	-3.46591	-7.16372	-7.67395
DALAt2r	D-alanine transport via proton symport	( BSU27810 or BSU02420 or BSU18120 )	ala__D[e] + h[e] -> ala__D[c] + h[c]	0	0	0	0
ARSNAt1	Arsenate transporter	BSU25790	arsna[c] -> arsna[e]	0	0	0	0
ALAt2r	L alanine reversible transport via proton symport	( BSU27810 or BSU02420 or BSU18120 )	ala__L[e] + h[e] -> ala__L[c] + h[c]	0	0	0	0
EX_no2_e	Nitrite exchange		no2[e] ->	0	0	0	0
ALCD19y	Alcohol dehydrogenase glycerol NADP	( BSU09530 or BSU39780 )	glyald[c] + h[c] + nadph[c] -> glyc[c] + nadp[c]	0	0	0	0
ARSt1	Arsenite transporter via uniport	( BSU36030 or BSU05340 or BSU25790 )	arsni2[c] -> arsni2[e]	0	0	0	0
ARGabc	L-arginine transport via ABC system	( BSU23980 and BSU23970 and BSU23960 )	arg__L[e] + atp[c] + h2o[c] -> arg__L[c] + adp[c] + h[c] + pi[c]	0	0	0	0
EX_no3_e	Nitrate exchange		no3[e] ->	0	0	0	0
ARGt2r	L arganine reversible transport via proton symport	( BSU33330 or BSU40330 or BSU37760 )	arg__L[e] + h[e] -> arg__L[c] + h[c]	0	0	0	0
ARSENBabc	Arsenobetaine transport in via ABC system	(( BSU33830 and BSU33820 and BSU33810 and BSU33800 ) or ( BSU02980 and BSU02990 and BSU03000 ))	arsenb[e] + atp[c] + h2o[c] -> arsenb[c] + adp[c] + h[c] + pi[c]	0	0	0	0
CYSGLYt2ir	Cys Gly transport in via symport		cgly[e] + h[e] -> cgly[c] + h[c]	0	0	0	0
CYSTabc	L cystine transport via ABC system		atp[c] + cyst__L[e] + h2o[c] -> adp[c] + cyst__L[c] + h[c] + pi[c]	0	0	0	0
ARSENBt2	Arsenobetaine transport in via proton symport	BSU30070	arsenb[e] + h[e] -> arsenb[c] + h[c]	0	0	0	0
EX_o2_e	O2 exchange		o2[e] <=>	-7.27	-7.35	-7.35	-7.4
ASAD	Aspartate-semialdehyde dehydrogenase	BSU16750	aspsa[c] + pi[c] + nadp[c] <=> 4pasp[c] + h[c] + nadph[c]	-0.221447	-0.221687	-0.221687	-0.221638
ASNN	L-asparaginase	BSU23580	asn__L[c] + h2o[c] -> asp__L[c] + nh4[c]	0	0	0	0
ASNS1	Asparagine synthase (glutamine-hydrolysing)	( BSU30540 or BSU10790 or BSU39920 )	asp__L[c] + atp[c] + gln__L[c] + h2o[c] -> amp[c] + asn__L[c] + glu__L[c] + h[c] + ppi[c]	0.0296194	0.0296516	0.0296516	0.029645
CYSabc	L-cysteine transport via ABC system		atp[c] + cys__L[e] + h2o[c] -> adp[c] + cys__L[c] + h[c] + pi[c]	0	0	0	0
DEXTRINt2	Dextrin transport in via proton symport		dextrin[e] + h[e] -> dextrin[c] + h[c]	0	0	0	0
ASP1DC	Aspartate 1-decarboxylase	BSU22410	asp__L[c] + h[c] -> co2[c] + ala_B[c]	0	0	0	0
EX_orn__L_e	Ornithine exchange		orn__L[e] ->	0	0	0	0
ASPCT	Aspartate carbamoyltransferase	BSU15490	asp__L[c] + cbp[c] -> cbasp[c] + h[c] + pi[c]	0.0244132	0.0244396	0.0244396	0.0244343
ASPK	Aspartate kinase	( BSU16760 or BSU28470 or BSU03790 )	asp__L[c] + atp[c] <=> 4pasp[c] + adp[c]	0.221447	0.221687	0.221687	0.221638
DHAt	Dihydroxyacetone transport via facilitated diffusion		dha[e] <=> dha[c]	0	0	0	0
EX_pala_e	Palatinose exchange		pala[e] ->	0	0	0	0
EX_4abut_e	4-Aminobutanoate exchange		4abut[e] ->	0	0	0	0
ASPO6	L-aspartate oxidase	BSU27870	asp__L[c] + o2[c] -> h2o2[c] + iasp[c] + h[c]	0.00346538	0.00346914	0.00346914	0.00346837
ASPO1	L-aspartate oxidase	BSU27870	asp__L[c] + h2o[c] + o2[c] -> h2o2[c] + nh4[c] + oaa[c]	0	0	0	0
ASPT	L-aspartase	BSU23570	asp__L[c] -> fum[c] + nh4[c]	999999	0	999998	999998
ASPTA	Aspartate transaminase	BSU22370	asp__L[c] + akg[c] <=> glu__L[c] + oaa[c]	-999999	-0.42067	-999998	-999998
EX_pep_e	Phosphoenolpyruvate exchange		pep[e] ->	0	0	0	0
ATPPRT	ATP phosphoribosyltransferase	BSU34920	atp[c] + prpp[c] <=> ppi[c] + prbatp[c]	0.01636	0.0163777	0.0163777	0.0163741
DADK	Deoxyadenylate kinase	BSU01370	atp[c] + damp[c] <=> adp[c] + dadp[c]	0.00459982	0.00460481	0.00460481	0.0046038
EX_phe__L_e	L-Phenylalanine exchange		phe__L[e] ->	0	0	0	0
DADNt2	Deoxyadenosine transport in via proton symport	BSU38710	dad_2[e] + h[e] -> dad_2[c] + h[c]	0	0	0	0
ATPS4r	ATP synthase (four protons for one ATP)	( BSU36880 and BSU36870 and BSU36860 and BSU36850 and BSU36840 and BSU36830 and BSU36820 and BSU36810 and BSU36800 )	adp[c] + 4 h[e] + pi[c] <=> atp[c] + h2o[c] + 3 h[c]	24.9855	25.265	25.8813	25.9869
BETALDHx	Betaine-aldehyde dehydrogenase	BSU31060	betald[c] + h2o[c] + nad[c] -> glyb[c] + 2 h[c] + nadh[c]	0	0	0	0
BG_CELLB	Beta glucosidase cellobiose	BSU39260	cellb[e] + h2o[e] -> 2 glc__D[e]	0	0	0	0
CYSS_2	Cysteine synthase	BSU00730	acser[c] + h2s[c] -> ac[c] + cys__L[c]	0	0	0	0
EX_pi_e	Phosphate exchange		pi[e] <=>	-0.306984	-0.307317	-0.307317	-0.307249
DHPPDA	Diaminohydroxyphosphoribosylaminopyrimidine deaminase	BSU23280	25dhpp[c] + h2o[c] + h[c] -> 5apru[c] + nh4[c]	0	0	0	0
BG_MADG	Beta glucosidase methyl alpha D glucoside	BSU39260	h2o[e] + madg[e] -> glc__D[e] + meoh[e]	0	0	0	0
BG_MBDG	Beta glucosidase	BSU39260	h2o[e] + mbdg[e] -> glc__D[e] + meoh[e]	0	0	0	0
BILEt4	Bile acid transport in via sodium symport	BSU19350	bilea[e] + na1[e] -> bilea[c] + na1[c]	0	0	0	0
DDPA	3-deoxy-D-arabino-heptulosonate 7-phosphate synthetase	BSU29750	e4p[c] + h2o[c] + pep[c] -> 2dda7p[c] + pi[c]	0.0683973	0.0684714	0.0684714	0.0684564
EX_pnto__R_e	(R)-Pantothenate exchange		pnto__R[e] ->	0	0	0	0
CRNabc	L-carnitine transport via ABC system	( BSU33830 and BSU33820 and BSU33810 and BSU33800 )	atp[c] + crn[e] + h2o[c] -> adp[c] + crn[c] + h[c] + pi[c]	0	0	0	0
BTDD_RR	R R butanediol dehydrogenase	BSU06240	btd_RR[c] + nad[c] <=> actn__R[c] + h[c] + nadh[c]	0	0	-2.46521	-2.7721
EX_ppa_e	Propionate exchange		ppa[e] ->	0	0	0	0
BLACT	Beta lactamase	( BSU18800 or BSU02090 )	h2o[c] + pencil[c] <=> h[c] + pencilca[c]	0	0	0	0
CTPS1	CTP synthase NH3	BSU37150	atp[c] + nh4[c] + utp[c] -> adp[c] + ctp[c] + 2 h[c] + pi[c]	0.0114703	0.0114828	0.0114828	0.0114802
BTS_1	Biotin synthase	BSU30200	dtbt[c] + 2 s[c] -> btn[c] + h2s[c] + h[c]	0	0	0	0
CPPPGO	Coproporphyrinogen oxidase (O2 required)	( BSU25500 or BSU09840 )	cpppg3[c] + 2 h[c] + o2[c] -> 2 co2[c] + 2 h2o[c] + pppg9[c]	0	0	0	0
EX_ppi_e	Diphosphate exchange		ppi[e] ->	0	0	0	0
CRO4t3	Chromate transport out via proton antiport	( BSU36120 or BSU36130 )	cro4[c] + h[e] -> cro4[e] + h[c]	0	0	0	0
CS	Citrate synthase	( BSU09440 or BSU29140 )	accoa[c] + h2o[c] + oaa[c] -> coa[c] + cit[c] + h[c]	0.195511	0.195723	0.195723	0.488164
EX_pro__L_e	L-Proline exchange		pro__L[e] ->	0	0	0	0
CTPS2	CTP synthase (glutamine)	BSU37150	atp[c] + gln__L[c] + h2o[c] + utp[c] -> adp[c] + ctp[c] + glu__L[c] + 2 h[c] + pi[c]	0	0	0	0
CYOR3m	Cytochrome c reductase menaquinol 7 3 protons	( BSU22560 and BSU22550 and BSU22540 )	2 ficytcc[c] + h[c] + mql7[c] -> 2 focytcc[c] + 3 h[e] + mqn7[c]	14.5121	14.6721	14.6721	14.7721
BUTKr	Butyrate kinase	BSU24070	atp[c] + but[c] <=> adp[c] + butpi[c]	0	0	0	0
BUTSabc	Butanesulfonate transport via ABC system	( BSU08840 and BSU08830 and BSU08850 )	atp[c] + buts[e] + h2o[c] -> adp[c] + buts[c] + h[c] + pi[c]	0	0	0	0
EX_prolb_e	Proline betaine exchange		prolb[e] ->	0	0	0	0
CA2abc1	Calcium efflux via ABC system	BSU15650	atp[c] + ca2[c] + h2o[c] -> adp[c] + ca2[e] + h[c] + pi[c]	0	0	0	0
CAT	Catalase	( BSU08820 or BSU39050 or BSU38630 )	2 h2o2[c] -> 2 h2o[c] + o2[c]	0.0139393	0.0139544	0.0139544	0.0139513
CAt4	Calcium transport inout via proton antiporter	BSU07920	ca2[c] + h[e] <=> ca2[e] + h[c]	-0.000641477	-0.000642173	-0.000642173	-0.000642031
CYOO3	Cytochrome c oxidase He 2	( BSU14890 and BSU14900 and BSU14910 and BSU14920 )	2 focytcc[c] + 6 h[c] + 0.5 o2[c] -> 2 ficytcc[c] + h2o[c] + 4 h[e]	14.5121	14.6721	14.6721	14.7721
CYSTGL	Cystathionine g lyase	BSU27250	cyst__L[c] + h2o[c] -> 2obut[c] + cys__L[c] + nh4[c]	0.0114065	0.0114189	0.0760703	0.0114163
CYSTL	Cystathionine b-lyase	BSU11880	cyst__L[c] + h2o[c] -> hcys__L[c] + nh4[c] + pyr[c]	0	0	0	0
CYSTS	Cystathionine beta synthase	BSU27260	hcys__L[c] + ser__L[c] -> cyst__L[c] + h2o[c]	0.0114065	0.0114189	0.0114189	0.0114163
DCYTD	Deoxycytidine deaminase	BSU25300	dcyt[c] + h2o[c] + h[c] -> duri[c] + nh4[c]	0	0	0	0
CYTB_B2	Menaquinol oxidase 71 protons	(( BSU30710 and BSU30720 ) or ( BSU38760 and BSU38750 ))	2 h[c] + mql7[c] + 0.5 o2[c] -> h2o[c] + 2 h[e] + mqn7[c]	0	0	0	0
CYTB_B3	Menauinol oxidase 72 protons	( BSU38170 and BSU38160 and BSU38150 and BSU38140 )	4 h[c] + mql7[c] + 0.5 o2[c] -> h2o[c] + 4 h[e] + mqn7[c]	0	0	0	0
CBL2abc	Cobalamin uptake in via ABC transport	( BSU33160 and BSU33170 and BSU33180 )	atp[c] + cbl2[e] + h2o[c] -> adp[c] + cbl2[c] + h[c] + pi[c]	0	0	0	0
CD2t4	Cadminum transport out via antiport	BSU26650	cd2[c] + h[e] + k[e] -> cd2[e] + h[c] + k[c]	0	0	0	0
CBPS	Carbamoyl-phosphate synthase (glutamine-hydrolysing)	(( BSU11230 and BSU11240 ) or ( BSU15510 and BSU15520 ))	2 atp[c] + gln__L[c] + h2o[c] + hco3[c] -> 2 adp[c] + cbp[c] + glu__L[c] + 2 h[c] + pi[c]	0.0630461	0.0631145	0.0631145	0.0631006
CYTD	Cytidine deaminase	BSU25300	cytd[c] + h2o[c] + h[c] -> nh4[c] + uri[c]	0	0	0	0
EX_pser__D_e	D O Phosphoserine exchange		pser__D[e] ->	0	0	0	0
EX_pser__L_e	O-Phospho-L-serine exchange		pser__L[e] ->	0	0	0	0
DJENKabc	Djenkolate transporter via ABC system		atp[c] + djenk[e] + h2o[c] -> adp[c] + djenk[c] + h[c] + pi[c]	0	0	0	0
CYTDK1	ATP:cytidine 5'-phosphotransferase	BSU27330	atp[c] + cytd[c] -> adp[c] + cmp[c] + h[c]	5.32396e-05	0	0	0
CD2abc1	Cadmium transport out via ABC system	( BSU13850 or BSU33490 )	atp[c] + cd2[c] + h2o[c] -> adp[c] + cd2[e] + h[c] + pi[c]	0	0	0	0
CDGPT_BS	CDPdiacylglycerolsn glycerol 3 phosphate 3 phosphatidyltransferase	BSU16920	0.01 cdpdag_BS[c] + glyc3p[c] -> cmp[c] + h[c] + 0.01 pglyp_BS[c]	0.0041631	0.00416761	0.00416761	0.00416669
CDPDSP_BS	CDPdiacylglycerol serine O phosphatidyltransferase	BSU02270	0.01 cdpdag_BS[c] + ser__L[c] -> cmp[c] + h[c] + 0.01 ps_BS[c]	0.0112083	0.0112205	0.0112205	0.011218
CDPMEK	4-(cytidine 5'-diphospho)-2-C-methyl-D-erythritol kinase	BSU00460	4c2me[c] + atp[c] -> 2p4c2me[c] + adp[c] + h[c]	0.000372677	0.000373081	0.000373081	0.000372999
CHCOAL	6-carboxyhexanoate-CoA ligase	BSU30240	coa[c] + atp[c] + pime[c] -> amp[c] + pmcoa[c] + ppi[c]	0	0	0	0
CYTDK2	Cytidine kinase (GTP)	BSU27330	cytd[c] + gtp[c] -> cmp[c] + gdp[c] + h[c]	0	5.32973e-05	5.32973e-05	5.32856e-05
DCYTt2	Deoxycytidine transport in via proton symport	( BSU39410 or BSU39020 or BSU32180 )	dcyt[e] + h[e] -> dcyt[c] + h[c]	0	0	0	0
CHOLD2	Choline dehydrogenase FAD dependent	BSU31050	chol[c] + fad[c] -> betald[c] + fadh2[c]	0	0	0	0
DTMPt6	DTMP transport inout via proton symport		dtmp[e] + h[e] <=> dtmp[c] + h[c]	0	0	0	0
CHORM	Chorismate mutase	( BSU22690 or BSU27910 or BSU29750 )	chor[c] -> pphn[c]	0.0573953	0.0574575	0.0574575	0.0574449
CHORS	Chorismate synthase	BSU22710	3psme[c] -> chor[c] + pi[c]	0.0683973	0.0684714	0.0684714	0.0684564
CYTK1	Cytidylate kinase (CMP)	BSU22890	atp[c] + cmp[c] <=> adp[c] + cdp[c]	0.107847	0.107964	0.107964	0.107941
CYTK2	Cytidylate kinase (dCMP)	BSU22890	atp[c] + dcmp[c] <=> adp[c] + dcdp[c]	0	0	0	0
CYTOM	Cytosine 5 methyltransferase	BSU20250	amet[c] + csn[c] <=> 5mcsn[c] + ahcys[c] + h[c]	-5.32396e-05	-5.32974e-05	-5.32974e-05	-5.32856e-05
CITt10	Citrate transport in via Mg complex	BSU07610	cit[e] + h[e] + mg2[e] -> cit[c] + h[c] + mg2[c]	0	0	0	0
CITt11	Citrate transport in via Mn complex	BSU07610	cit[e] + h[e] + mn2[e] -> cit[c] + h[c] + mn2[c]	0	0	0	0
CITt12	Citrate transport in via Ni complex	BSU07610	cit[e] + h[e] + ni2[e] -> cit[c] + h[c] + ni2[c]	0	0	0	0
D4DGCD	5 dehydro 4 deoxyglucarate dehydratase	BSU02460	5d4dglcr[c] + h[c] -> 25dop[c] + co2[c] + h2o[c]	0	0	0	0
Cut1	Copper export via ATPase	( BSU33500 or BSU03950 )	atp[c] + cu2[c] + h2o[c] -> adp[c] + cu2[e] + h[c] + pi[c]	0	0	0	0
DAAOP	D alanyl aminopeptidase	BSU12920	alaala[e] + h2o[e] -> 2 ala__D[e]	0	0	0	0
DAGK_BS	Diacylglycerol kinase	BSU25310	0.01 12dgr_BS[c] + atp[c] -> 0.01 12dag3p_BS[c] + adp[c] + h[c]	0	0	0	0
DALAOX	D amino acid oxidase	BSU11670	ala__D[c] + h2o[c] + o2[c] -> h2o2[c] + nh4[c] + pyr[c]	0	0	0	0
CITt13	Citrate transport in via Co complex	BSU07610	cobalt2[e] + cit[e] + h[e] -> cobalt2[c] + cit[c] + h[c]	0	0	0	0
CLPNS2_BS	Cardiolipin synthase	( BSU37190 or BSU37240 or BSU36590 )	0.02 pgly_BS[c] -> 0.01 cdlp_BS[c] + glyc[c]	0.000100074	0.000100183	0.000100183	0.000100161
CITt14	Citrate transport in via Ca complex	( BSU07610 or BSU39060 )	ca2[e] + cit[e] + h[e] -> ca2[c] + cit[c] + h[c]	0	0	0	0
CITt2r	Citrate reversible transport via symport	( BSU38770 or BSU26860 )	cit[e] + h[e] <=> cit[c] + h[c]	0	0	0	0
DAPDC	Diaminopimelate decarboxylase	BSU23380	26dap__M[c] + h[c] -> co2[c] + lys__L[c]	0.065107	0.0651776	0.0651776	0.0651633
DAPE	Diaminopimelate epimerase	BSU32170	26dap_LL[c] <=> 26dap__M[c]	0.0854856	0.0855783	0.0855783	0.0855594
ETHAAL	Ethanolamine ammonia-lyase		etha[c] -> acald[c] + nh4[c]	0	0	0	0
DB4PS	3,4-Dihydroxy-2-butanone-4-phosphate synthase	BSU23260	ru5p__D[c] -> db4p[c] + for[c] + h[c]	0	0	0	0
DBTS	Dethiobiotin synthase	BSU30210	co2[c] + atp[c] + dann[c] -> adp[c] + dtbt[c] + 3 h[c] + pi[c]	0	0	0	0
FOLt	Folate transport via proton simport		fol[e] + h[e] <=> fol[c] + h[c]	0	0	0	0
FORAMD	FORAMD		frmd[c] + h2o[c] -> for[c] + nh4[c]	0	0	0	0
DCMPDA	DCMP deaminase	BSU25580	dcmp[c] + h2o[c] + h[c] -> dump[c] + nh4[c]	0	0	0	0
ETOHt3	Ethanol transport out via proton antiport		etoh[c] + h[e] -> etoh[e] + h[c]	0	0	0	0
CMPDAi	CMP deaminase	BSU25580	cmp[c] + h2o[c] + h[c] -> nh4[c] + ump[c]	0	0	0	0
FRTT	Farnesyltranstransferase		frdp[c] + ipdp[c] -> ggdp[c] + ppi[c]	5.32396e-05	5.32973e-05	5.32973e-05	5.32856e-05
EX_2ddglcn_e	2-Dehydro-3-deoxy-D-gluconate exchange		2ddglcn[e] ->	0	0	0	0
DDGLCNt2r	2-dehydro-3-deoxy-D-gluconate transport via proton symport, reversible	BSU22090	2ddglcn[e] + h[e] <=> 2ddglcn[c] + h[c]	0	0	0	0
DDGLK	2-dehydro-3-deoxygluconokinase	BSU22110	2ddglcn[c] + atp[c] -> 2ddg6p[c] + adp[c] + h[c]	0	0	0	0
EX_2hxmp_e	2 Hydroxymethyl phenol exchange		2hxmp[e] ->	0	0	0	0
DGK1	Deoxyguanylate kinase (dGMP:ATP)	BSU15680	atp[c] + dgmp[c] <=> adp[c] + dgdp[c]	0.00348219	0.00348597	0.00348597	0.0034852
DGNSK	Deoxyguanosine kinase	BSU00150	atp[c] + dgsn[c] -> adp[c] + dgmp[c] + h[c]	0.00348219	0.00348597	0.00348597	0.0034852
G1Pt6_2	Glucose 1 phosphate transport via phosphate antiport		g1p[e] + 2 pi[c] -> g1p[c] + 2 pi[e]	0	0	0	0
DHAD1	Dihydroxy-acid dehydratase (2,3-dihydroxy-3-methylbutanoate)	BSU21870	23dhmb[c] -> 3mob[c] + h2o[c]	0.144947	0.145104	0.145104	0.145072
G3POA_BS	Glycerol 3 phosphate O acyltransferase		0.07 fa11coa[c] + 0.17 fa12coa[c] + 0.01 fa1coa[c] + 0.2 fa3coa[c] + 0.34 fa4coa[c] + 0.05 fa6coa[c] + glyc3p[c] + 0.1 pmtcoa[c] + 0.03 strcoa[c] + 0.03 tdcoa[c] -> 0.01 1ag3p_BS[c] + coa[c]	0.021536	0.0215594	0.0215594	0.0215546
EX_2pg_e	D Glycerate 2 phosphate exchange		2pg[e] ->	0	0	0	0
DHAD2	Dihydroxy-acid dehydratase (2,3-dihydroxy-3-methylpentanoate)	BSU21870	23dhmp[c] -> 3mop[c] + h2o[c]	0.0759879	0	0	0.0760536
DHBD	2,3-dihydro-2,3-dihydroxybenzoate dehydrogenase	BSU32000	23ddhb[c] + nad[c] <=> 23dhb[c] + h[c] + nadh[c]	0	0	0	0
DHBS	2,3-dihydroxybenzoate adenylate synthase	BSU31980	23dhb[c] + atp[c] + h[c] -> 23dhba[c] + ppi[c]	0	0	0	0
EX_2pglyc_e	2 Phosphoglycolate exchange		2pglyc[e] ->	0	0	0	0
DHDPRy	Dihydrodipicolinate reductase (NADPH)	BSU22490	23dhdp[c] + h[c] + nadph[c] -> nadp[c] + thdp[c]	0.0854856	0.0855783	0.0855783	0.0855594
DHDPS	Dihydrodipicolinate synthase	BSU16770	aspsa[c] + pyr[c] -> 23dhdp[c] + 2 h2o[c] + h[c]	0.0854856	0.0855783	0.0855783	0.0855594
G5SADs	L-glutamate 5-semialdehyde dehydratase (spontaneous)		glu5sa[c] <=> 1pyr5c[c] + h2o[c] + h[c]	0.0321523	0.0321872	0.0321872	0.0321801
G6Pt6_2	Glucose-6-phosphate transport via phosphate antiport		g6p[e] + 2 pi[c] -> g6p[c] + 2 pi[e]	0	0	0	0
GALTpts	Galactitol transport via PEP:Pyr PTS		galt[e] + pep[c] -> galt1p[c] + pyr[c]	0	0	0	0
FOLR2	Folate reductase	BSU21810	fol[c] + nadph[c] <=> dhf[c] + nadp[c]	0	0	0	0
DHFR	Dihydrofolate reductase	BSU21810	dhf[c] + h[c] + nadph[c] <=> nadp[c] + thf[c]	0.0047099	0.00471501	0.00471501	0.00471397
DHFS	Dihydrofolate synthase	BSU28080	atp[c] + dhpt[c] + glu__L[c] -> adp[c] + dhf[c] + h[c] + pi[c]	7.34546e-05	7.35343e-05	7.35343e-05	7.35181e-05
DHNAOT7	1 4 dihydroxy 2 naphthoate octaprenyltransferase	BSU38490	dhna[c] + hepdp[c] + nad[c] -> 2dmmq7[c] + co2[c] + nadh[c] + ppi[c]	5.32396e-05	5.32973e-05	5.32973e-05	5.32856e-05
EX_3amba_e	3 aminobutanoic acid exchange		3amba[e] ->	0	0	0	0
EX_3amp_e	3'-AMP exchange		3amp[e] ->	0	0	0	0
GAM6Pt	D glucosamine 6 phosphate reversible uniport		gam6p[e] <=> gam6p[c]	0	0	0	0
EX_3cmp_e	3'-cmp exchange		3cmp[e] ->	0	0	0	0
GGTT	Geranylgeranyltranstransferase		ggdp[c] + ipdp[c] -> ppi[c] + pendp[c]	5.32396e-05	5.32973e-05	5.32973e-05	5.32856e-05
GCALDD	Glycolaldehyde dehydrogenase	( BSU38830 or BSU39860 or BSU19310 )	gcald[c] + h2o[c] + nad[c] -> glyclt[c] + 2 h[c] + nadh[c]	7.34546e-05	7.35343e-05	7.35343e-05	7.35181e-05
EX_3gmp_e	3'-GMP exchange		3gmp[e] ->	0	0	0	0
GAPD	Glyceraldehyde-3-phosphate dehydrogenase	BSU33940	g3p[c] + pi[c] + nad[c] -> 13dpg[c] + h[c] + nadh[c]	6.4915	7.93067	7.93067	7.96837
G1Dx	Glucose 1 dehydrogenase NAD	BSU03930	glc__D[c] + nad[c] -> g15lac[c] + h[c] + nadh[c]	0	0	0	0
GALt2	D galactose transport in via proton symport	BSU33960	gal[e] + h[e] -> gal[c] + h[c]	0	0	0	0
DHNPA_1	Dihydroneopterin aldolase	BSU00780	dhnpt[c] -> 2ahhmp[c] + gcald[c]	7.34546e-05	7.35343e-05	7.35343e-05	7.35181e-05
DHORTS	Dihydroorotase	BSU15500	dhor__S[c] + h2o[c] <=> cbasp[c] + h[c]	-0.0244132	-0.0244396	-0.0244396	-0.0244343
DHORDi	Dihydoorotic acid dehydrogenase irreversible	( BSU15530 and BSU15540 )	dhor__S[c] + o2[c] <=> h2o2[c] + orot[c]	0.0244132	0.0244396	0.0244396	0.0244343
EX_3pg_e	3 Phospho D glycerate exchange		3pg[e] ->	0	0	0	0
GK1	Guanylate kinase (GMP:ATP)	BSU15680	atp[c] + gmp[c] <=> adp[c] + gdp[c]	-999999	-999999	-999999	-999999
ETHSabc	Ethanesulfonate transport via ABC system	( BSU08840 and BSU08830 and BSU08850 )	atp[c] + eths[e] + h2o[c] -> adp[c] + eths[c] + h[c] + pi[c]	0	0	0	0
GBBTNabc	Gamma butyrobetaine transport in via ABC system	( BSU33830 and BSU33820 and BSU33810 and BSU33800 )	atp[c] + gbbtn[e] + h2o[c] -> adp[c] + gbbtn[c] + h[c] + pi[c]	0	0	0	0
GK2	Guanylate kinase GMPdATP	BSU15680	datp[c] + gmp[c] <=> dadp[c] + gdp[c]	999999	999999	999999	999999
GLCRAL_1	5 dehydro 4 deoxyglucarate aldolase		5d4dglcr[c] -> 2h3opp[c] + pyr[c]	0	0	0	0
GLU_Dt2	D glutamate transport in via proton symport		glu__D[e] + h[e] -> glu__D[c] + h[c]	0	0	0	0
DINSK	Deoxyinosine kinase	BSU00150	atp[c] + din[c] -> adp[c] + dimp[c]	0	0	0	0
GLXt2	Glyoxylate transport in via proton symport		glx[e] + h[e] -> glx[c] + h[c]	0	0	0	0
GLYCOGENt	Glycogen transport in		glycogen[e] -> glycogen[c]	0	0	0	0
FE3t	Ferric iron uptake, plasma membrane	( BSU38280 and BSU38270 and BSU38260 )	fe3[e] -> fe3[c]	0.000690514	0.000691262	0.000691262	0.00069111
DHQTi	3-dehydroquinate dehydratase, irreversible	BSU23080	3dhq[c] <=> 3dhsk[c] + h2o[c]	0.0683973	0.0684714	0.0684714	0.0684564
FEDCabc	Iron III dicitrate transport via ABC system	( BSU08460 and BSU08440 and BSU08450 )	atp[c] + 2 cit[e] + fe3[e] + h2o[c] -> adp[c] + 2 cit[c] + fe3[c] + h[c] + pi[c]	0	0	0	0
GLYt2r	Glycine reversible transport via proton symport		gly[e] + h[e] <=> gly[c] + h[c]	0	0	0	0
FERXAabc	Ferroxamine transport via ABC system	( BSU33310 and BSU33290 and BSU33300 and BSU39610 )	atp[c] + ferxa[e] + h2o[c] -> adp[c] + ferxa[c] + h[c] + pi[c]	0	0	0	0
GMPt6	GMP transport inout via proton symport		gmp[e] + h[e] <=> gmp[c] + h[c]	0	0	0	0
DHQS	3-dehydroquinate synthase	BSU22700	2dda7p[c] -> 3dhq[c] + pi[c]	0.0683973	0.0684714	0.0684714	0.0684564
H2Ot	H2O transport via diffusion		h2o[e] <=> h2o[c]	-14.5704	-16.4247	-17.041	-16.8096
FFSD	Beta-fructofuranosidase	BSU38040	h2o[c] + suc6p[c] -> fru[c] + g6p[c]	0	0	0	0
FGLU_1	Formimidoylglutamase	BSU39380	forglu[c] + h2o[c] -> glu__L[c] + frmd[c]	0	0	0	0
FLVR_1	Flavin reductase	( BSU38110 or BSU03860 or BSU07830 )	h[c] + nadph[c] + ribflv[c] -> nadp[c] + ribflvRD[c]	0	0	0	0
FMETDF	Formylmethionine deformylase	BSU15720	fmet[c] + h2o[c] -> for[c] + met__L[c]	0	0	0	0
FMNRy	FMN reductase NADPH dependent	BSU38110	fmn[c] + h[c] + nadph[c] -> fmnRD[c] + nadp[c]	0	0	0	0
HCO3E	HCO3 equilibration reaction		co2[c] + h2o[c] <=> h[c] + hco3[c]	0.770857	0.771693	0.771693	0.805148
HEMECS	Heme C synthase		2 cys__L[c] + pheme[c] -> 3 h[c] + hemeC[c]	0	0	0	0
HEMEDS	Heme D synthase		2 h2o[c] + pheme[c] -> 5 h[c] + hemeD[c]	0	0	0	0
FMETTRS_1	Methionyl tRNA formyltransferase	BSU15730	10fthf[c] + mettrna[c] -> fmettrna[c] + thf[c]	0	0	0	0
FMNAT	FMN adenylyltransferase	BSU16670	atp[c] + fmn[c] + h[c] <=> fad[c] + ppi[c]	0	0	0	0
FORt2	Formate transport in via proton symport	BSU27200	for[e] + h[e] <=> for[c] + h[c]	-0.00159659	-0.00159832	-0.00159832	-0.00159797
GSNt2	Guanosine transport in via proton symport	BSU38710	gsn[e] + h[e] <=> gsn[c] + h[c]	0	0	0	0
DIPEPabc1	Dipeptide transport via ABC system ala asp	( BSU12930 and BSU12940 and BSU12950 and BSU12960 )	atp[c] + ala_L_asp__L[e] + h2o[c] -> adp[c] + ala_L_asp__L[c] + h[c] + pi[c]	0	0	0	0
GLYBt2r	Glycine betaine transport via proton symport, reversible	BSU30070	glyb[e] + h[e] <=> glyb[c] + h[c]	0	0	0	0
GLYO1	Glycine oxidase	BSU11670	gly[c] + h2o[c] + o2[c] -> glx[c] + h2o2[c] + nh4[c]	0	0	0	0
FTHFD	Formyltetrahydrofolate deformylase	BSU13110	10fthf[c] + h2o[c] -> for[c] + h[c] + thf[c]	0.00152313	0.00152478	0.00152478	0.00152445
HEX7	Hexokinase (D-fructose:ATP)	( BSU06170 or BSU05860 )	atp[c] + fru[c] -> adp[c] + f6p[c] + h[c]	0	0	0	0
FUM	Fumarase	BSU33040	fum[c] + h2o[c] <=> mal__L[c]	999999	0.111766	999998	999998
DKI	5 Dehydro 4 deoxy D glucuronate ketol isomerase	BSU22130	5dh4dglcn[c] <=> 46dh25dohxn[c]	0	0	0	0
FUMt2r	Fumarate reversible transport via symport	( BSU07570 or BSU04470 )	fum[e] + h[e] <=> fum[c] + h[c]	0	0	0	0
GTPCII	GTP cyclohydrolase II	BSU23260	gtp[c] + 3 h2o[c] -> 25dhpp[c] + for[c] + 2 h[c] + ppi[c]	0	0	0	0
G1PACT	Glucosamine-1-phosphate N-acetyltransferase	BSU00500	accoa[c] + gam1p[c] <=> acgam1p[c] + coa[c] + h[c]	0.0654435	0.0655144	0.0655144	0.0655
GRTT	Geranyltranstransferase	BSU24280	grdp[c] + ipdp[c] -> frdp[c] + ppi[c]	5.32396e-05	5.32973e-05	5.32973e-05	5.32856e-05
G1PPDM	Glucose 1 phosphate phosphodismutase	BSU34550	2 g1p[c] -> glc__D[c] + g16bp[c]	0	0	0	0
DKII	2 dehydro 3 deoxy D gluconate 5 dehydrogenase	BSU22140	46dh25dohxn[c] + h[c] + nadh[c] -> 2ddglcn[c] + nad[c]	0	0	0	0
G3PCT	Glycerol-3-phosphate cytidylyltransferase	BSU35740	ctp[c] + glyc3p[c] + h[c] -> cdpglyc[c] + ppi[c]	0.0922586	0.0923587	0.0923587	0.0923383
GLCRt2r	D-glucarate transport via proton symport, reversible	BSU02480	glcr[e] + h[e] -> glcr[c] + h[c]	0	0	0	0
GLCURt2r	D-glucuronate transport via proton symport, reversible	BSU12360	glcur[e] + h[e] -> glcur[c] + h[c]	0	0	0	0
G1SAT	Glutamate-1-semialdehyde aminotransferase	( BSU28120 or BSU08710 )	glu1sa[c] -> 5aop[c]	0	0	0	0
DKMD2K	1 2 dihydroxy 3 keto 5 methylthiopentene dioxygenase 2 keto 4 methylthiobutyrate	BSU13620	12d3k5m[c] + o2[c] -> 2kmb[c] + for[c]	0	0	0	0
G3PD1ir	Glycerol 3 phosphate dehydrogenase NAD	BSU22830	dhap[c] + h[c] + nadh[c] <=> glyc3p[c] + nad[c]	7.36998	6.09008	6.09008	-8.58204
G3PD4	Glycerol 3 phosphate dehydrogenase menaquinone 7	BSU09300	glyc3p[c] + mqn7[c] -> dhap[c] + mql7[c]	14.5121	14.6721	14.6721	0
GLCP	Glycogen phosphorylase	BSU30940	glycogen[c] + pi[c] -> g1p[c]	0	0	0	0
GLCRD_1	Glucarate dehydratase	BSU02490	glcr[c] -> 5d4dglcr[c] + h2o[c]	0	0	0	0
GLCS1	Glycogen synthase (ADPGlc)	BSU30950	adpglc[c] -> adp[c] + glycogen[c] + h[c]	0	0	0	0
G5SD	Glutamate-5-semialdehyde dehydrogenase	BSU13130	glu5p[c] + h[c] + nadph[c] -> glu5sa[c] + pi[c] + nadp[c]	0.0321523	0.0321872	0.0321872	0.0321801
G6PDH2r	Glucose 6-phosphate dehydrogenase	BSU23850	g6p[c] + nadp[c] -> 6pgl[c] + h[c] + nadph[c]	0.572172	0.572792	0.572792	0.460049
G6PDA	Glucosamine-6-phosphate deaminase	( BSU02360 or BSU35020 )	gam6p[c] + h2o[c] -> f6p[c] + nh4[c]	0	0	0	0
G6PI	Glucose 6 phosphate isomerase	BSU31350	g6p[c] <=> g6p_B[c]	0	0	0	0
GLCt2	D-glucose transport in via proton symport	BSU10520	glc__D[e] + h[e] -> glc__D[c] + h[c]	0	0	0	0
GALCTD_1	Galactarate dehydratase	BSU02510	galctr__D[c] -> 5d4dglcr[c] + h2o[c]	0	0	0	0
GLNS	Glutamine synthetase	BSU17460	atp[c] + glu__L[c] + nh4[c] -> adp[c] + gln__L[c] + h[c] + pi[c]	0.326645	0.326999	0.326999	0.326927
GALCTRt2	Galactarate transport in via proton symport	BSU02480	galctr__D[e] + h[e] -> galctr__D[c] + h[c]	0	0	0	0
GLGC	Glucose-1-phosphate adenylyltransferase	( BSU30970 or BSU30960 )	atp[c] + g1p[c] + h[c] <=> adpglc[c] + ppi[c]	0	0	0	0
DKMD3M	1 2 dihydroxy 3 keto 5 methylthiopentene dioxygenase 3 methylthiopropionate	BSU13620	12d3k5m[c] + o2[c] -> 3mtp[c] + co[c] + for[c]	0	0	0	0
GLNabc	L-glutamine transport via ABC system	(( BSU03590 and BSU03600 and BSU03610 ) or ( BSU27440 and BSU27450 and BSU27460 and BSU27430 ))	atp[c] + gln__L[e] + h2o[c] -> adp[c] + gln__L[c] + h[c] + pi[c]	0	0	0	0
GLTPD	Galactitol-1-phosphate dehydrogenase	BSU12330	galt1p[c] + nad[c] <=> h[c] + nadh[c] + tag6p__D[c]	0	0	0	0
GLUPRT	Glutamine phosphoribosyldiphosphate amidotransferase	BSU06490	gln__L[c] + h2o[c] + prpp[c] -> glu__L[c] + ppi[c] + pram[c]	0.0364433	0.0364828	0.0364828	0.0364748
GALKr	Galactokinase	BSU38200	atp[c] + gal[c] -> adp[c] + gal1p[c] + h[c]	0	0	0	0
GALS1	A galactosidase galactomannan	BSU30300	galman[c] + h2o[c] -> gal[c]	0	0	0	0
GALS2	A galactosidase galactose oligosaccharides	BSU30300	galogs[c] + h2o[c] -> gal[c]	0	0	0	0
GALS3	A-galactosidase (melibiose)	BSU30300	h2o[c] + melib[c] -> glc__D[c] + gal[c]	0	0	0	0
GALS4	A galactosidase stachyose	BSU30300	h2o[c] + stchs[c] -> gal[c] + raffin[c]	0	0	0	0
GLU5K	Glutamate 5-kinase	( BSU13120 or BSU18470 )	atp[c] + glu__L[c] -> adp[c] + glu5p[c]	0.0321523	0.0321872	0.0321872	0.0321801
GALT	Galactose 1 phosphate uridylyltransferase	BSU38190	gal1p[c] + h[c] + utp[c] <=> ppi[c] + udpgal[c]	0	0	0	0
GLUDxi	Glutamate dehydrogenase NAD	( BSU22960 or BSU37790 )	glu__L[c] + h2o[c] + nad[c] -> akg[c] + h[c] + nadh[c] + nh4[c]	0	999998	999999	0
GALUi	UTP-glucose-1-phosphate uridylyltransferase (irreversible)	BSU35670	g1p[c] + h[c] + utp[c] <=> ppi[c] + udpg[c]	0.0503605	0.0504151	0.0504151	0.050404
DM1PE	2 3 diketo 5 methylthiopentyl 1 phosphate enolase	BSU13590	dkmpp[c] <=> 2h3k5m[c] + h[c]	0	0	0	0
GALURt2r	D-galacturonate transport via proton symport, reversible	BSU12360	galur[e] + h[e] -> galur[c] + h[c]	0	0	0	0
GLUN	Glutaminase	( BSU02430 or BSU14830 )	gln__L[c] + h2o[c] -> glu__L[c] + nh4[c]	0	0	0	0
GLUTRR	Glutamyl-tRNA reductase	BSU28170	glutrna[c] + h[c] + nadph[c] -> glu1sa[c] + nadp[c] + trnaglu[c]	0	0	0	0
GAMpts	D-glucosamine transport via PEP:Pyr PTS	( BSU02350 and BSU13900 and BSU13910 )	gam[e] + pep[c] -> gam6p[c] + pyr[c]	0	0	0	0
DMATT	Dimethylallyltranstransferase	BSU24280	dmpp[c] + ipdp[c] -> grdp[c] + ppi[c]	5.32396e-05	5.32973e-05	5.32973e-05	5.32856e-05
GAPDi_nadp	Glyceraldehyde-3-phosphate dehydrogenase (NAD(P)+) (phosphorylating)	BSU29020	13dpg[c] + h[c] + nadph[c] -> g3p[c] + pi[c] + nadp[c]	0	0	0	0
GLUR	Glutamate racemase	( BSU26810 or BSU28390 )	glu__D[c] <=> glu__L[c]	-0.0203786	-0.0204007	-0.0204007	-0.0203962
GLUSy	Glutamate synthase (NADPH)	( BSU18450 and BSU18440 )	akg[c] + gln__L[c] + h[c] + nadph[c] -> 2 glu__L[c] + nadp[c]	0	0	0	0
GLUTRS	Glutamyl-tRNA synthetase	BSU00920	atp[c] + glu__L[c] + trnaglu[c] -> amp[c] + glutrna[c] + ppi[c]	0	0	0	0
GLUt4	Na+/glutamate symport	( BSU09130 or BSU10220 )	glu__L[e] + na1[e] -> glu__L[c] + na1[c]	0	0	0	0
GLUt2r	L glutamate transport via proton symport reversible	( BSU10220 or BSU02340 )	glu__L[e] + h[e] -> glu__L[c] + h[c]	0	0	0	0
GLXCBL	Glyoxalate carboligase	BSU04340	2 glx[c] + h[c] -> 2h3opp[c] + co2[c]	0	0	0	0
GARFT	Phosphoribosylglycinamide formyltransferase	BSU06510	10fthf[c] + gar[c] -> fgam[c] + h[c] + thf[c]	0.0364433	0.0364828	0.0364828	0.0364748
GART	GAR transformylase-T	BSU02230	atp[c] + for[c] + gar[c] -> adp[c] + fgam[c] + h[c] + pi[c]	0	0	0	0
GBEZY	1 4 alpha glucan branching enzyme	BSU30980	14glun[c] -> glycogen[c]	0	0	0	0
GF6PTA	Glutamine-fructose-6-phosphate transaminase	BSU01780	f6p[c] + gln__L[c] -> glu__L[c] + gam6p[c]	0.0654435	0.0655144	0.0655144	0.0655
GGTAe2	Gamma glutamyltransferase	BSU18410	gthrd[e] + h2o[e] -> cgly[e] + glu__L[e]	0	0	0	0
GLY3Pt2	Glycerol 3 phosphate transport in via proton symport	BSU02140	glyc3p[e] + h[e] -> glyc3p[c] + h[c]	0	0	0	0
DMPPS	1-hydroxy-2-methyl-2-(E)-butenyl 4-diphosphate reductase (dmpp)	BSU25160	h2mb4p[c] + h[c] + nadh[c] -> dmpp[c] + h2o[c] + nad[c]	0.000372677	0	0	0.000372999
GLYAT	Glycine C-acetyltransferase	BSU17000	accoa[c] + gly[c] <=> 2aobut[c] + coa[c]	0	0	0	0
GLYCK	Glycerate kinase	BSU40040	atp[c] + glyc__R[c] -> 3pg[c] + adp[c] + h[c]	0	0	0	0
GHMT2r	Glycine hydroxymethyltransferase, reversible	BSU36900	ser__L[c] + thf[c] <=> gly[c] + h2o[c] + mlthf[c]	0.118162	0.11829	0.11829	0.118264
GLCNt2ir	D gluconate transport via proton symport	( BSU40070 or BSU19520 )	glcn__D[e] + h[e] -> glcn__D[c] + h[c]	0	0	0	0
DPCOAK	Dephospho-CoA kinase	BSU29060	atp[c] + dpcoa[c] -> adp[c] + coa[c] + h[c]	0	0	0	0
GLYCTO1	Glycolate oxidase	BSU28680	glyclt[c] + o2[c] -> glx[c] + h2o2[c]	0	0	0	0
HIBHr	3 hydroxyisobutyryl CoA hydrolase		h2o[c] + hibcoa[c] -> 3hmp[c] + coa[c] + 2 h[c]	0	0	0	0
GLYCLTt2r	Glycolate transport via proton symport, reversible	( BSU03060 or BSU34190 )	glyclt[e] + h[e] <=> glyclt[c] + h[c]	-7.34546e-05	-7.35343e-05	-7.35343e-05	-7.35181e-05
HQNt6	Hydroquinone transport inout via proton symport		hqn[e] + h[e] <=> hqn[c] + h[c]	0	0	0	0
DPR	2-dehydropantoate 2-reductase	BSU15110	2dhp[c] + h[c] + nadph[c] -> nadp[c] + pant__R[c]	0	0	0	0
ISOMS	Isomaltulose synthase		sucr[c] <=> pala[c]	0	0	0	0
GLYCt	Glycerol transport via channel	BSU09280	glyc[c] <=> glyc[e]	-7.26	-8.7	-8.7	-8.7
GLYK	Glycerol kinase	BSU09290	atp[c] + glyc[c] -> adp[c] + glyc3p[c] + h[c]	7.2601	8.7001	8.7001	8.7001
DRBK	Deoxyribokinase	BSU35920	atp[c] + drib[c] <=> 2dr5p[c] + adp[c] + h[c]	0	0	0	0
GMPR	GMP reductase	BSU32130	gmp[c] + 2 h[c] + nadph[c] -> imp[c] + nadp[c] + nh4[c]	0	0	0	0
GMPS2	GMP synthase	BSU06360	atp[c] + gln__L[c] + h2o[c] + xmp[c] -> amp[c] + glu__L[c] + gmp[c] + 2 h[c] + ppi[c]	0.0162351	0.0162527	0.0162527	0.0162491
GNKr	Gluconokinase	BSU40060	atp[c] + glcn__D[c] <=> 6pgc[c] + adp[c] + h[c]	0	0	0	0
GPDDA4	Glycerophosphodiester phosphodiesterase (Glycerophosphoglycerol)	BSU02130	g3pg[c] + h2o[c] -> glyc3p[c] + glyc[c] + h[c]	0	0	0	0
GPDDA1	Glycerophosphodiester phosphodiesterase (Glycerophosphocholine)	BSU02130	g3pc[c] + h2o[c] -> chol[c] + glyc3p[c] + h[c]	0	0	0	0
IMPC	IMP cyclohydrolase	BSU06520	h2o[c] + imp[c] <=> fprica[c]	-0.0528033	-0.0528605	-0.0528605	-0.0528489
HEXSabc	Hexanesulfonate transport via ABC system	( BSU08840 and BSU08830 and BSU08850 )	atp[c] + h2o[c] + hexs[e] -> adp[c] + h[c] + hexs[c] + pi[c]	0	0	0	0
ICITt10	Isocitrate transport in via Mg complex	BSU07610	h[e] + icit[e] + mg2[e] -> h[c] + icit[c] + mg2[c]	999999	999999	999999	999999
ICITt2	Isocitrate transport inout via proton symport	BSU07610	h[e] + icit[e] <=> h[c] + icit[c]	-999999	-999999	-999999	-999999
DRIBabc	Deoxyribose transport via ABC system	( BSU35940 and BSU35960 and BSU35950 and BSU35930 )	atp[c] + drib[e] + h2o[c] -> adp[c] + drib[c] + h[c] + pi[c]	0	0	0	0
DRPA	Deoxyribose-phosphate aldolase	BSU39420	2dr5p[c] <=> acald[c] + g3p[c]	-0.0126652	-0.012679	-0.012679	-0.0126762
IPDPS	1-hydroxy-2-methyl-2-(E)-butenyl 4-diphosphate reductase (ipdp)	BSU25160	h2mb4p[c] + h[c] + nadh[c] -> h2o[c] + ipdp[c] + nad[c]	0	0.000373081	0.000373081	0
IPDDI	Isopentenyl-diphosphate D-isomerase	BSU22870	ipdp[c] <=> dmpp[c]	-0.000319438	5.32974e-05	5.32974e-05	-0.000319714
GTHPe	Glutathione peroxidase	BSU21900	2 gthrd[e] + h2o2[e] <=> gthox[e] + 2 h2o[e]	0	0	0	0
RAFH	Raffinose hydrolyzing enzyme	BSU38040	h2o[c] + raffin[c] -> fru[c] + melib[c]	0	0	0	0
DTMPK	DTMP kinase	BSU00280	atp[c] + dtmp[c] <=> adp[c] + dtdp[c]	0.00458321	0.00458818	0.00458818	0.00458717
HXPRT	Hypoxanthine phosphoribosyltransferase (Hypoxanthine)	BSU00680	hxan[c] + prpp[c] <=> imp[c] + ppi[c]	0	0	-0.0162527	-0.0162491
HETZK	Hydroxyethylthiazole kinase	BSU38300	4mhetz[c] + atp[c] -> 4mpetz[c] + adp[c] + h[c]	0	0	0	0
GTPCI	GTP cyclohydrolase I	BSU22780	gtp[c] + h2o[c] -> ahdt[c] + for[c] + h[c]	7.34546e-05	7.35343e-05	7.35343e-05	7.35181e-05
GTPDPK	GTP diphosphokinase	BSU27600	atp[c] + gtp[c] -> amp[c] + gdptp[c] + h[c]	0	0	0	0
DURIK1	Deoxyuridine kinase (ATP:Deoxyuridine)	BSU37060	atp[c] + duri[c] -> adp[c] + dump[c] + h[c]	0.00463645	0.00464148	0.00464148	0.00464045
GUAD	Guanine deaminase	BSU13170	gua[c] + h2o[c] + h[c] -> nh4[c] + xan[c]	0	0	0	0
GUAPRT	Guanine phosphoribosyltransferase	BSU00680	gua[c] + prpp[c] <=> gmp[c] + ppi[c]	-0.00348219	-0.00348597	-0.00348597	-0.0034852
HXANt2r	Hypoxanthine reversible transport via proton symport	( BSU06370 or BSU29990 )	hxan[e] + h[e] -> hxan[c] + h[c]	0	0	0	0
HEMEOS_1	Heme O synthase	( BSU14880 or BSU12080 )	frdp[c] + h2o[c] + pheme[c] -> h[c] + hemeO[c] + ppi[c]	0	0	0	0
GUI1	Glucuronate isomerase (D-glucuronate)	BSU12300	glcur[c] <=> fruur[c]	0	0	0	0
DURIPP	Deoxyuridine phosphorylase	BSU39400	duri[c] + pi[c] <=> 2dr1p[c] + ura[c]	-0.00463645	-0.00464148	-0.00464148	-0.00464045
GUAt2r	Guanine reversible transport via proton symport	( BSU06370 or BSU29990 )	gua[e] + h[e] -> gua[c] + h[c]	0	0	0	0
HEX1	Hexokinase (D-glucose:ATP)	BSU24850	atp[c] + glc__D[c] -> adp[c] + g6p[c] + h[c]	0	0	0	0
HGt	Mercury transport	BSU33510	hg2[e] <=> hg2[c]	0	0	0	0
GUI2	Glucuronate isomerase (D-galacturonate)	BSU12300	galur[c] <=> tagur[c]	0	0	0	0
DUTPDP	DUTP diphosphatase	( BSU17660 or BSU20020 )	dutp[c] + h2o[c] -> dump[c] + h[c] + ppi[c]	0	0	0	0
HACD2	3-hydroxyacyl-CoA dehydrogenase (3-oxohexanoyl-CoA)	BSU32840	3ohcoa[c] + h[c] + nadh[c] <=> 3hhcoa[c] + nad[c]	0.00559936	0.00560544	0.00560544	0
HACD1_1	3 hydroxyacyl CoA dehydrogenase acetoacetyl CoA	( BSU32840 or BSU24160 )	aacoa[c] + h[c] + nadh[c] <=> 3hbycoa[c] + nad[c]	0.00559936	0.00560544	0.00560544	0
HEXTT	Trans-hexaprenyltranstransferase	( BSU22760 and BSU22740 )	hexdp[c] + ipdp[c] -> hepdp[c] + ppi[c]	5.32396e-05	5.32973e-05	5.32973e-05	5.32856e-05
HIBD	3 hydroxyisobutyrate dehydrogenase	BSU07990	3hmp[c] + nad[c] -> h[c] + 2mop[c] + nadh[c]	0	0	0	0
HEMEAS	Heme A synthase	BSU14870	h2o[c] + hemeO[c] -> 4 h[c] + hemeA[c]	0	0	0	0
DXPRIi	1-deoxy-D-xylulose reductoisomerase	BSU16550	dxyl5p[c] + h[c] + nadph[c] -> 2me4p[c] + nadp[c]	0.000372677	0.000373081	0.000373081	0.000372999
HISDr	Histidase r	BSU39350	his__L[c] <=> nh4[c] + urcan[c]	0	0	0	0
HISTD	Histidinol dehydrogenase	BSU34910	histd[c] + h2o[c] + 2 nad[c] -> 3 h[c] + his__L[c] + 2 nadh[c]	0.01636	0.0163777	0.0163777	0.0163741
LAAL17	L amino acid ligase Ala Ile	BSU37710	atp[c] + ala__L[c] + ile__L[c] -> adp[c] + ala_L_ile__L[c] + h[c] + pi[c]	0	0	0	0
DXPS	1-deoxy-D-xylulose 5-phosphate synthase	BSU24270	g3p[c] + h[c] + pyr[c] -> co2[c] + dxyl5p[c]	0.000372677	0.000373081	0.000373081	0.000372999
LAAL18	L amino acid ligase Ser Ile	BSU37710	atp[c] + ile__L[c] + ser__L[c] -> adp[c] + h[c] + pi[c] + ser_L_ile__L[c]	0	0	0	0
LAAL19	L amino acid ligase Gly Met	BSU37710	atp[c] + gly[c] + met__L[c] -> adp[c] + gly_met__L[c] + h[c] + pi[c]	0	0	0	0
HISTP	Histidinol-phosphatase	BSU29620	hisp[c] + h2o[c] -> histd[c] + pi[c]	0.01636	0.0163777	0.0163777	0.0163741
HKM1PP	2 hydroxy 3 keto 5 methylthiopentenyl 1 phosphate phophatase	BSU13600	2h3k5m[c] + h2o[c] -> 12d3k5m[c] + h[c] + pi[c]	0	0	0	0
LAAL2	L amino acid ligase L alanylglycine	BSU37710	atp[c] + ala__L[c] + gly[c] -> L_alagly[c] + adp[c] + h[c] + pi[c]	0	0	0	0
Kt2r	Potassium reversible transport via proton symport	(( BSU31090 and BSU31100 ) or ( BSU14510 and BSU13500 ) or BSU26640 )	h[e] + k[e] -> h[c] + k[c]	0	0	0	0
LAAL20	L amino acid ligase Ala Met	BSU37710	atp[c] + ala__L[c] + met__L[c] -> ala_L_met__L[c] + adp[c] + h[c] + pi[c]	0	0	0	0
LAAL21	L amino acid ligase Ser Met	BSU37710	atp[c] + met__L[c] + ser__L[c] -> adp[c] + h[c] + pi[c] + ser_L_met__L[c]	0	0	0	0
LAAL22	L amino acid ligase Thr Met	BSU37710	atp[c] + met__L[c] + thr__L[c] -> adp[c] + h[c] + pi[c] + thr_L_met__L[c]	0	0	0	0
HISt2r	L histidine reversible transport via proton symport	( BSU39390 or BSU02400 )	h[e] + his__L[e] -> h[c] + his__L[c]	0	0	0	0
HMBS	Hydroxymethylbilane synthase	BSU28150	h2o[c] + 4 ppbng[c] -> hmbil[c] + 4 nh4[c]	0	0	0	0
HMGCOAS	Hydroxymethylglutaryl CoA synthase	BSU17150	coa[c] + hmgcoa[c] + h[c] <=> aacoa[c] + accoa[c] + h2o[c]	0	0	0	0
LAAL23	L amino acid ligase met met	BSU37710	atp[c] + 2 met__L[c] -> adp[c] + met_L_met__L[c] + h[c] + pi[c]	0	0	0	0
ECOAH1_1	3 hydroxyacyl CoA dehydratase 3 hydroxybutanoyl CoA	( BSU18220 or BSU28540 )	3hbycoa[c] <=> b2coa[c] + h2o[c]	0.00559936	0.00560544	0.00560544	0
LAAL24	L amino acid ligase gly phe	BSU37710	atp[c] + gly[c] + phe__L[c] -> adp[c] + gly_phe__L[c] + h[c] + pi[c]	0	0	0	0
Kt3r	Potassium transport out via proton antiport	( BSU31610 or BSU31660 or BSU31600 or BSU31620 or BSU31630 or BSU31650 )	h[e] + k[c] -> h[c] + k[e]	0	0	0	0
HMGL	Hydroxymethylglutaryl-CoA lyase	BSU18230	hmgcoa[c] -> acac[c] + accoa[c]	0	0	0	0
HOXPRx	2 hydroxy 3 oxopropionate reductase NAD	BSU13960	glyc__R[c] + nad[c] <=> 2h3opp[c] + h[c] + nadh[c]	0	0	0	0
HMPK1	Hydroxymethylpyrimidine kinase (ATP)	( BSU11710 or BSU38020 )	4ahmmp[c] + atp[c] -> 4ampm[c] + adp[c] + h[c]	0	0	0	0
ECOAH2	3-hydroxyacyl-CoA dehydratase (3-hydroxyhexanoyl-CoA)	( BSU28540 or BSU18220 )	3hhcoa[c] <=> hx2coa[c] + h2o[c]	0.00559936	0.00560544	0.00560544	0
HP5CD_1	3 hydroxy 1 pyrroline 5 carboxylate dehydrogenase	BSU37780	1p3h5c[c] + 2 h2o[c] + nad[c] -> 4hglu[c] + h[c] + nadh[c]	0	0	0	0
Kt1	Potassium transport via uniport (facilitated diffusion)	BSU31322	k[e] <=> k[c]	0.141368	0.141521	0.141521	0.14149
HPPK	2-amino-4-hydroxy-6-hydroxymethyldihydropteridine diphosphokinase	BSU00790	2ahhmp[c] + atp[c] -> 2ahhmd[c] + amp[c] + h[c]	7.34546e-05	7.35343e-05	7.35343e-05	7.35181e-05
LAAL25	L amino acid ligase Ala phe	BSU37710	atp[c] + ala__L[c] + phe__L[c] -> ala_L_phe__L[c] + adp[c] + h[c] + pi[c]	0	0	0	0
ECOAH2c	Enoyl CoA hydratase bacterial	( BSU18220 or BSU28540 )	2mp2coa[c] + h2o[c] + h[c] <=> hibcoa[c]	0	0	0	0
LAAF	Alpha N arabinofuranosidase	( BSU28720 or BSU28510 )	Larab[e] + 3 h2o[e] -> 3 arab__L[e]	0	0	0	0
LAAL1	L amino acid ligase L glycine L glycine	BSU37710	atp[c] + 2 gly[c] -> adp[c] + glygly[c] + h[c] + pi[c]	0	0	0	0
HSDy	Homoserine dehydrogenase (NADPH)	BSU32260	hom__L[c] + nadp[c] <=> aspsa[c] + h[c] + nadph[c]	-0.135961	-0.136109	-0.136109	-0.136079
HSK	Homoserine kinase	BSU32240	atp[c] + hom__L[c] -> adp[c] + h[c] + phom[c]	0.101873	0.0373316	0.0373316	0.101961
HSST	Homoserine O-succinyltransferase	BSU21910	hom__L[c] + succoa[c] <=> coa[c] + suchms[c]	0.0340886	0.098777	0.098777	0.034118
LAAL10	L amino acid ligase Thr Thr	BSU37710	atp[c] + 2 thr__L[c] -> adp[c] + h[c] + pi[c] + thr_L_thr__L[c]	0	0	0	0
LAAL11	L amino acid ligase Ala Val	BSU37710	atp[c] + ala__L[c] + val__L[c] -> ala_L_val__L[c] + adp[c] + h[c] + pi[c]	0	0	0	0
HXAD	Hexosaminidase	BSU35780	chitob[c] + h2o[c] -> 2 acgam[c]	0	0	0	0
ECOAH3	3-hydroxyacyl-CoA dehydratase (3-hydroxyoctanoyl-CoA)	( BSU18220 or BSU28540 )	3hocoa[c] <=> h2o[c] + oc2coa[c]	0.00559936	0.00560544	0.00560544	0
HSTPTr	Histidinol phosphate transaminase	( BSU34890 or BSU22620 )	glu__L[c] + imacp[c] <=> akg[c] + hisp[c] + h[c]	0.01636	0.0163777	0.0163777	0.0163741
LAAL12	L amino acid ligase Ser Val	BSU37710	atp[c] + val__L[c] + ser__L[c] -> adp[c] + h[c] + pi[c] + ser_L_val__L[c]	0	0	0	0
LAAL13	L amino acid ligase Gly Leu	BSU37710	atp[c] + gly[c] + leu__L[c] -> adp[c] + gly_leu__L[c] + h[c] + pi[c]	0	0	0	0
ECOAH4	3-hydroxyacyl-CoA dehydratase (3-hydroxydecanoyl-CoA)	( BSU18220 or BSU28540 )	3hdcoa[c] <=> dc2coa[c] + h2o[c]	0.00559936	0.00560544	0.00560544	0
LAAL14	L amino acid ligase ser leu	BSU37710	atp[c] + leu__L[c] + ser__L[c] -> adp[c] + h[c] + pi[c] + ser_L_leu__L[c]	0	0	0	0
LAAL15	L amino acid ligase Ala Leu	BSU37710	atp[c] + ala__L[c] + leu__L[c] -> ala_L_leu__L[c] + adp[c] + h[c] + pi[c]	0	0	0	0
LAAL16	L amino acid ligase Thr Leu	BSU37710	atp[c] + leu__L[c] + thr__L[c] -> adp[c] + h[c] + pi[c] + thr_L_leu__L[c]	0	0	0	0
LAAL26	L amino acid ser phe	BSU37710	atp[c] + phe__L[c] + ser__L[c] -> adp[c] + h[c] + pi[c] + ser_L_phe__L[c]	0	0	0	0
LAAL27	L amino acid ligase Thr Phe	BSU37710	atp[c] + phe__L[c] + thr__L[c] -> adp[c] + h[c] + pi[c] + thr_L_phe__L[c]	0	0	0	0
ICDHyr	Isocitrate dehydrogenase (NADP)	BSU29130	icit[c] + nadp[c] <=> co2[c] + akg[c] + nadph[c]	0.195511	0.195723	0.195723	0.488164
ICHORT	Isochorismatase	BSU31970	h2o[c] + ichor[c] -> 23ddhb[c] + pyr[c]	0	0	0	0
IG3PS_1	Imidazole glycerol 3 phosphate synthase	BSU34870	gln__L[c] + prlp[c] -> aicar[c] + glu__L[c] + eig3p[c] + 2 h[c]	0.01636	0.0163777	0.0163777	0.0163741
IGPDH_1	Imidazoleglycerol phosphate dehydratase	BSU34900	eig3p[c] + h[c] -> h2o[c] + imacp[c]	0.01636	0.0163777	0.0163777	0.0163741
IGPS	Indole-3-glycerol-phosphate synthase	BSU22660	2cpr5p[c] + h[c] -> 3ig3p[c] + co2[c] + h2o[c]	0.0108753	0.0108871	0.0108871	0.0108847
ILEDHr	Isoleucine dehydrogenase	BSU24080	h2o[c] + ile__L[c] + nad[c] <=> 2o3mpt[c] + h[c] + nadh[c] + nh4[c]	0	-0.0760703	-0.0760703	0
IMPD	IMP dehydrogenase	BSU00090	h2o[c] + imp[c] + nad[c] -> h[c] + nadh[c] + xmp[c]	0.0162351	0.0162527	0	0
ILETA	Isoleucine transaminase	( BSU02390 or BSU38550 )	akg[c] + ile__L[c] <=> 3mop[c] + glu__L[c]	-0.0540212	0.0219906	0.0219906	-0.0540679
ILEt2r	L isoleucine reversible transport via proton symport	( BSU26690 or ( BSU26710 and BSU26700 ) or BSU29600 )	h[e] + ile__L[e] -> h[c] + ile__L[c]	0	0	0	0
LAAL28	L amino acid ligase met phe	BSU37710	atp[c] + met__L[c] + phe__L[c] -> adp[c] + met_L_phe__L[c] + h[c] + pi[c]	0	0	0	0
LAAL29	L amino acid ligase gly tyr	BSU37710	atp[c] + gly[c] + tyr__L[c] -> adp[c] + gly_tyr__L[c] + h[c] + pi[c]	0	0	0	0
ECOAH5_1	3 hydroxyacyl CoA dehydratase 3 hydroxydodecanoyl CoA	( BSU28540 or BSU18220 )	3hddcoa[c] <=> h2o[c] + trans_dd2coa[c]	0.00559936	0.00560544	0.00560544	0
LAAL3	L amino acid ligase L serylglycine	BSU37710	atp[c] + gly[c] + ser__L[c] -> L_sergly[c] + adp[c] + h[c] + pi[c]	0	0	0	0
LAAL30	L amino acid Ala Tyr	BSU37710	atp[c] + ala__L[c] + tyr__L[c] -> ala_L_tyr__L[c] + adp[c] + h[c] + pi[c]	0	0	0	0
INS2D	Inositol 2-dehydrogenase	BSU39700	inost[c] + nad[c] -> 2ins[c] + h[c] + nadh[c]	0	0	0	0
ECOAH6	3-hydroxyacyl-CoA dehydratase (3-hydroxytetradecanoyl-CoA)	( BSU18220 or BSU28540 )	3htdcoa[c] <=> h2o[c] + td2coa[c]	0.00559936	0.00560544	0.00560544	0
INSTt2	Inositol transport in via proton symport	( BSU06230 or BSU39710 )	h[e] + inost[e] -> h[c] + inost[c]	0	0	0	0
IPDPUPT	Di trans poly cis Decaprenyl diphosphateisopentenyl diphosphate undecaprenylcistransferase	BSU16530	7 ipdp[c] + tcggrpp[c] -> dtpcudcpp[c] + 7 ppi[c]	0	0	0	0
LANTHabc	Lanthionine transport via ABC system		atp[c] + h2o[c] + lanth[e] -> adp[c] + h[c] + pi[c] + lanth[c]	0	0	0	0
LIPO1S24_BS	Lipoteichoic acid synthesis n24 linked glucose substituted		d12dg_BS[c] + 2400 cdpglyc[c] + 2400 udpg[c] -> 2400 cmp[c] + 4800 h[c] + lipo1_24_BS[c] + 2400 udp[c]	1.40104e-06	1.40256e-06	1.40256e-06	1.40225e-06
IPMD	3-isopropylmalate dehydrogenase	BSU28270	3c2hmp[c] + nad[c] -> 3c4mop[c] + h[c] + nadh[c]	0.08097	0.0810578	0.0810578	0.08104
ECOAH7	3-hydroxyacyl-CoA dehydratase (3-hydroxyhexadecanoyl-CoA)	( BSU18220 or BSU28540 )	3hhdcoa[c] <=> h2o[c] + hdd2coa[c]	0.0043072	0.00431187	0.00431187	0.00431092
IPPS	2-isopropylmalate synthase	BSU28280	3mob[c] + accoa[c] + h2o[c] -> 3c3hmp[c] + coa[c] + h[c]	0.08097	0.0810578	0.0810578	0.08104
IZPN_1	Imidazolonepropionase	BSU39370	4izp[c] + h2o[c] -> forglu[c]	0	0	0	0
LIPO2S24_BS	Lipoteichoic acid synthesis n24 linked N acetylglucosamine substituted		d12dg_BS[c] + 2400 cdpglyc[c] + 2400 uacgam[c] -> 2400 cmp[c] + 4800 h[c] + lipo2_24_BS[c] + 2400 udp[c]	1.20089e-06	1.2022e-06	1.2022e-06	1.20193e-06
LIPO4S24_BS	Lipoteichoic acid synthesis n24 linked unsubstituted		d12dg_BS[c] + 2400 cdpglyc[c] -> 2400 cmp[c] + 2400 h[c] + lipo4_24_BS[c]	3.00223e-06	3.00549e-06	3.00549e-06	3.00483e-06
LIPTabc	Lipoic acid transport via ABC system		atp[c] + h2o[c] + lipt[e] -> adp[c] + h[c] + pi[c] + lipt[c]	0	0	0	0
IPPMIa	3-isopropylmalate dehydratase	( BSU28260 and BSU28250 )	3c2hmp[c] <=> 2ippm[c] + h2o[c]	-0.08097	-0.0810578	-0.0810578	-0.08104
IPPMIb	2-isopropylmalate hydratase	( BSU28260 and BSU28250 )	2ippm[c] + h2o[c] <=> 3c3hmp[c]	-0.08097	-0.0810578	-0.0810578	-0.08104
KARA1	Ketol-acid reductoisomerase (2,3-dihydroxy-3-methylbutanoate)	BSU28290	23dhmb[c] + nadp[c] <=> alac__S[c] + h[c] + nadph[c]	-0.144947	-0.145104	-0.145104	-0.145072
KARA2	Ketol-acid reductoisomerase (2-Acetolactate)	BSU28290	2ahbut[c] + h[c] + nadph[c] <=> 23dhmp[c] + nadp[c]	0.0759879	0.0760703	0.0760703	0.0760536
LYSLG_BS	Lysylphosphatidylglycerol synthesis	BG12900	atp[c] + lys__L[c] + 0.01 pgly_BS[c] -> amp[c] + h[c] + ppi[c] + 0.01 lysylpgly_BS[c]	0.000440327	0.000440805	0.000440805	0.000440708
MALTTRabc	Maltotriose transport via ABC system		atp[c] + h2o[c] + malttr[e] -> adp[c] + h[c] + pi[c] + malttr[c]	0	0	0	0
MAL_Dt2	D malate transport in via proton symport		h[e] + mal__D[e] -> h[c] + mal__D[c]	0	0	0	0
MAN1Pt6	MAN1P transport inout via proton symport		h[e] + man1p[e] <=> h[c] + man1p[c]	0	0	0	0
MAN6Pt6	MAN6P transport inout via proton symport		h[e] + man6p[e] <=> h[c] + man6p[c]	0	0	0	0
KAS1	B-ketoacyl synthetase (Iso-C14:0)	(( BSU15900 and BSU11340 and BSU15910 and BSU11330 and BSU11720 and BSU04030 ) or ( BSU15900 and BSU11340 and BSU15910 and BSU10170 and BSU08650 and BSU36370 ))	ibcoa[c] + 14 h[c] + 10 nadph[c] + 5 malcoa[c] -> 5 co2[c] + 6 coa[c] + fa1[c] + 4 h2o[c] + 10 nadp[c]	0.00043072	0.000431187	0.000431187	0.000431092
LAAL31	L amino acid ligase Ser Tyr	BSU37710	atp[c] + ser__L[c] + tyr__L[c] -> adp[c] + h[c] + pi[c] + ser_L_tyr__L[c]	0	0	0	0
ECOAH9ir	2 Methylprop 2 enoyl CoA 2 Methylbut 2 enoyl CoA	( BSU18220 or BSU28540 )	2mb2coa[c] + h2o[c] <=> 3hmbcoa[c]	0	0	0	0
EDA	2-dehydro-3-deoxy-phosphogluconate aldolase	BSU22100	2ddg6p[c] -> g3p[c] + pyr[c]	0	0	0	0
MANAO	Mannonate oxidoreductase		nad[c] + mana[c] <=> fruur[c] + h[c] + nadh[c]	0	0	0	0
METt3	L methionine transport out via proton antiport		met__L[c] + h[e] -> met__L[e] + h[c]	0	0	0	0
ENO	Enolase	BSU33900	2pg[c] <=> h2o[c] + pep[c]	6.29657	7.73553	7.73553	7.77328
MELIBt2	Melibiose transport in via symport		h[e] + melib[e] -> h[c] + melib[c]	0	0	0	0
NACt	Nicotinic acid transport		nac[e] -> nac[c]	0	0	0	0
MALt2r	L malate reversible transport via proton symport	( BSU04470 or BSU38770 or BSU07570 )	h[e] + mal__L[e] -> h[c] + mal__L[c]	0	0	0	0
ETHAt6	Ethanolamine transport inout via proton symport	BSU39450	etha[e] + h[e] <=> etha[c] + h[c]	0	0	0	0
MECDPS	2-C-methyl-D-erythritol 2,4-cyclodiphosphate synthase	BSU00910	2p4c2me[c] -> 2mecdp[c] + cmp[c]	0.000372677	0.000373081	0.000373081	0.000372999
NMNHYD	Nicotinamide ribonucleotide phosphohydrolase		h2o[c] + nmn[c] <=> pi[c] + rnam[c]	0	0	0	0
LCYSTabc	Cysteate transport via ABC system	( BSU08840 and BSU08830 and BSU08850 )	Lcyst[e] + atp[c] + h2o[c] -> Lcyst[c] + adp[c] + h[c] + pi[c]	0	0	0	0
MANt2	D mannose transport in via proton symport	BSU10520	h[e] + man[e] -> h[c] + man[c]	0	0	0	0
LLEUDr	L leucine dehydrogenase	BSU24080	h2o[c] + leu__L[c] + nad[c] <=> 4mop[c] + h[c] + nadh[c] + nh4[c]	-999999	-999999	-999999	-999999
L_LACt2r	L lactate reversible transport via proton symport	( BSU03060 or BSU34190 )	h[e] + lac__L[e] <=> h[c] + lac__L[c]	-1.61998	-3.69781	0	0
MTAN	Methylthioadenosine nucleosidase	BSU27270	5mta[c] + h2o[c] -> 5mtr[c] + ade[c]	0	0	0	0
MOPSabc	MOPS transport via ABC system	( BSU08840 and BSU08830 and BSU08850 )	atp[c] + h2o[c] + mops[e] -> adp[c] + h[c] + mops[c] + pi[c]	0	0	0	0
MLTG1	Maltodextrin glucosidase (maltotriose)	BSU34560	h2o[c] + malttr[c] -> glc__D[c] + malt[c]	0	0	0	0
NAPRT	NAPRTase (rev)	BSU31750	h[c] + nac[c] + prpp[c] <=> ppi[c] + nicrnt[c]	0	0	0	0
MLTG2	Maltodextrin glucosidase (maltotetraose)	BSU34560	h2o[c] + maltttr[c] -> glc__D[c] + malttr[c]	0	0	0	0
LAAL32	L amino acid ligase Met Tyr	BSU37710	atp[c] + met__L[c] + tyr__L[c] -> adp[c] + met_L_tyr__L[c] + h[c] + pi[c]	0	0	0	0
LEUTA	Leucine transaminase	( BSU38550 or BSU02390 )	akg[c] + leu__L[c] <=> 4mop[c] + glu__L[c]	999999	999999	999999	999999
METS	Methionine synthase	BSU13180	5mthf[c] + hcys__L[c] -> met__L[c] + h[c] + thf[c]	0.0226821	0.0227067	0.0227067	0.0227017
LEUt2r	L leucine reversible transport via proton symport	(( BSU26710 and BSU26700 ) or BSU29600 or BSU26690 )	h[e] + leu__L[e] <=> h[c] + leu__L[c]	0	0	0	0
O2t	O2 transport diffusion		o2[e] <=> o2[c]	7.27	7.35	7.35	7.4
LAAL33	L amino acid ligase ala trp	BSU37710	atp[c] + ala__L[c] + trp__L[c] -> ala_L_trp__L[c] + adp[c] + h[c] + pi[c]	0	0	0	0
LACZ	B-galactosidase	BSU34130	h2o[c] + lcts[c] -> glc__D[c] + gal[c]	0	0	0	0
LIPO3S24_BS	Lipoteichoic acid synthesis n24 unliked D alanine substituted	( BSU38500 and BSU38510 and BSU38520 and BSU38530 )	2400 atp[c] + 2400 ala__D[c] + d12dg_BS[c] + 2400 cdpglyc[c] + 2400 h2o[c] -> 2400 amp[c] + 2400 cmp[c] + 4800 h[c] + lipo3_24_BS[c] + 2400 ppi[c]	3.60268e-06	3.60659e-06	3.60659e-06	3.60579e-06
METSR_R1	L methionine R oxide reductase trdrd	BSU21680	metox__R[c] + trdrd[c] -> met__L[c] + h2o[c] + trdox[c]	0	0	0	0
METSR_R2	L methionine R oxide H2O2	BSU21680	met__L[c] + h2o2[c] -> h2o[c] + metox__R[c]	0	0	0	0
METSabc	L methionine S oxide transport via ABC system	(( BSU32730 and BSU32740 and BSU32750 ) or ( BSU29380 and BSU29370 and BSU29360 and BSU29350 and BSU29340 ))	atp[c] + h2o[c] + metox[e] -> adp[c] + metox[c] + h[c] + pi[c]	0	0	0	0
METDabc	D-methionine transport via ABC system	(( BSU29380 and BSU29370 and BSU29360 and BSU29350 and BSU29340 ) or ( BSU32730 and BSU32740 and BSU32750 ))	atp[c] + h2o[c] + met__D[e] -> adp[c] + h[c] + pi[c] + met__D[c]	0	0	0	0
METabc	L-methionine transport via ABC system	(( BSU32730 and BSU32740 and BSU32750 ) or ( BSU29380 and BSU29370 and BSU29360 and BSU29350 and BSU29340 ))	atp[c] + met__L[e] + h2o[c] -> adp[c] + met__L[c] + h[c] + pi[c]	0	0	0	0
METSR_S1	L methionine S oxide reductase trdrd	BSU21690	metox[c] + trdrd[c] -> met__L[c] + h2o[c] + trdox[c]	0	0	0	0
METSR_S2	L methionine S oxide reductase H2O2	BSU21690	met__L[c] + h2o2[c] -> h2o[c] + metox[c]	0	0	0	0
METTRS	Methionyl-tRNA synthetase	BSU00380	atp[c] + met__L[c] + trnamet[c] -> amp[c] + mettrna[c] + ppi[c]	0	0	0	0
MGSA	Methylglyoxal synthase	BSU22480	dhap[c] -> pi[c] + mthgxl[c]	0	0	0	0
LYSAM	Lysine 2,3-aminomutase	BSU19690	lys__L[c] <=> 36dahx[c]	0	0	0	0
OMCDC	2-Oxo-4-methyl-3-carboxypentanoate decarboxylation		3c4mop[c] + h[c] -> 4mop[c] + co2[c]	0.08097	0.0810578	0.0810578	0.08104
LCTSabc	Lactose transport via ABC system (import)	( BSU06970 and BSU06980 and BSU06990 )	atp[c] + h2o[c] + lcts[e] -> adp[c] + h[c] + pi[c] + lcts[c]	0	0	0	0
MGt5	Magnesium transport in/out via permease (no H+)	( BSU13300 or BSU08000 or BSU24740 )	mg2[c] <=> mg2[e]	999999	999999	999999	999999
PALAt2	Palatinose transport in via proton symport		h[e] + pala[e] -> h[c] + pala[c]	0	0	0	0
MMSAD2	Methylmalonate-semialdehyde dehydrogenase (propanol)	BSU39760	coa[c] + nad[c] + ppal[c] -> h[c] + nadh[c] + ppcoa[c]	0	0	0	0
MI1PP	Myo-inositol 1-phosphatase	BSU14670	h2o[c] + mi1p__D[c] -> inost[c] + pi[c]	0	0	0	0
LDH2	L lactate dehydrogenase 2 Hydroxybutanoic acid	BSU03050	2hbut[c] + nad[c] <=> 2obut[c] + h[c] + nadh[c]	0	0	0	0
LDH_L	L-lactate dehydrogenase	BSU03050	lac__L[c] + nad[c] <=> h[c] + nadh[c] + pyr[c]	-1.61998	-3.69781	0	0
PAP_BS	Phosphatidic acid phosphatase		0.01 12dag3p_BS[c] + h2o[c] -> 0.01 12dgr_BS[c] + pi[c]	0.00616458	0.00617127	0.00617127	0.00616991
LYSDC	Lysine decarboxylase	BSU00270	h[c] + lys__L[c] -> 15dap[c] + co2[c]	0	0	0	0
MCITL2	Methylisocitrate lyase	BSU24120	micit[c] <=> pyr[c] + succ[c]	0	0	0	0
PEPt6	Phosphoenolpyruvate transport in via proton symport		h[e] + pep[e] <=> h[c] + pep[c]	0	0	0	0
MMSAD3	Methylmalonate-semialdehyde dehydrogenase (malonic semialdehyde)	BSU39760	coa[c] + msa[c] + nad[c] -> accoa[c] + co2[c] + nadh[c]	0	0	0	0
PGL	6-phosphogluconolactonase		6pgl[c] + h2o[c] -> 6pgc[c] + h[c]	0.572172	0.572792	0.572792	0.460049
MMSDHir	Methylmalonate semialdehyde dehydrogenase acylating	BSU39760	coa[c] + mmalsa__S[c] + nad[c] -> co2[c] + nadh[c] + ppcoa[c]	0	0	0	0
MMSAD1	Methylmalonate semialdehyde dehydrogenase	BSU39760	coa[c] + 2mop[c] + nad[c] -> co2[c] + nadh[c] + ppcoa[c]	0	0	0	0
MNNH	D-mannonate hydrolyase	BSU12340	mana[c] -> 2ddglcn[c] + h2o[c]	0	0	0	0
LYSt3r	L lysine transport out via proton antiport reversible	BSU10870	h[e] + lys__L[c] <=> h[c] + lys__L[e]	0	0	0	0
MAN6PI	Mannose-6-phosphate isomerase	( BSU12020 or BSU35790 )	man6p[c] <=> f6p[c]	0	0	0	0
M1PD	Mannitol-1-phosphate 5-dehydrogenase	BSU03990	mnl1p[c] + nad[c] <=> f6p[c] + h[c] + nadh[c]	0	0	0	0
MAL6PG	Maltose 6 phosphate glucosidase	BSU08180	h2o[c] + malt6p[c] -> glc__D[c] + g6p[c]	0	0	0	0
MALT	Alpha glucosidase	BSU34560	h2o[c] + malt[c] -> 2 glc__D[c]	0	0	0	0
MNabc	Manganese transport via ABC system	( BSU30770 and BSU30760 and BSU30750 and BSU30740 )	atp[c] + h2o[c] + mn2[e] -> adp[c] + h[c] + mn2[c] + pi[c]	0	0	0	0
MNt2	Manganese transport in via proton symport	BSU04360	h[e] + mn2[e] -> h[c] + mn2[c]	0	0	0	0
MOHMT	3-methyl-2-oxobutanoate hydroxymethyltransferase	BSU22430	3mob[c] + h2o[c] + mlthf[c] -> 2dhp[c] + thf[c]	0	0	0	0
MPL	Maltose phosphorylase	BSU34570	pi[c] + malt[c] -> glc__D[c] + g1p_B[c]	0	0	0	0
MOBDabc	Molybdate transport via ABC system	( BSU33370 and BSU33380 and BSU33390 )	atp[c] + h2o[c] + mobd[e] -> adp[c] + h[c] + mobd[c] + pi[c]	0	0	0	0
MTHFC	Methenyltetrahydrofolate cyclohydrolase	BSU24310	methf[c] + h2o[c] <=> 10fthf[c] + h[c]	0.0908432	0.0909417	0.0909417	0.0909217
MALTATr	Maltose O-acetyltransferase	BSU40850	accoa[c] + malt[c] -> acmalt[c] + coa[c]	0	0	0	0
MCA	Methyl cis aconitase	BSU24130	2mcit[c] <=> micit[c]	0	0	0	0
MTHFD	Methylenetetrahydrofolate dehydrogenase (NADP)	BSU24310	mlthf[c] + nadp[c] <=> methf[c] + nadph[c]	0.0908432	0.0909417	0.0909417	0.0909217
PGPPH_BS	Phosphatidylglycerophosphate phosphohydrolase		h2o[c] + 0.01 pglyp_BS[c] -> pi[c] + 0.01 pgly_BS[c]	0.0041631	0.00416761	0.00416761	0.00416669
MTHFR3	5 10 methylenetetrahydrofolatereductase NADPH	BSU11010	2 h[c] + mlthf[c] + nadph[c] -> 5mthf[c] + nadp[c]	0.0226821	0.0227067	0.0227067	0.0227017
MALTabc	Maltose transport via ABC system	(( BSU34610 and BSU34600 and BSU34590 ) or ( BSU34160 and BSU34150 and BSU34140 ) or ( BSU30290 and BSU30280 and BSU30270 ))	atp[c] + h2o[c] + malt[e] -> adp[c] + h[c] + pi[c] + malt[c]	0	0	0	0
MALTpts	Maltose transport via PEP:Pyr PTS	( BSU08200 and BSU13900 and BSU13910 )	malt[e] + pep[c] -> malt6p[c] + pyr[c]	0	0	0	0
MALt10	Malate HNa lactate antiporter	BSU23560	2 h[e] + lac__L[c] + na1[c] + mal__L[e] -> 2 h[c] + lac__L[e] + na1[e] + mal__L[c]	0	0	0	0
MCITS	2-methylcitrate synthase	BSU24140	h2o[c] + ppcoa[c] + oaa[c] -> 2mcit[c] + coa[c] + h[c]	0	0	0	0
OXGDC	2 oxoglutarate decarboxylase	BSU30820	akg[c] + h[c] -> co2[c] + sucsal[c]	0	0	0	0
MALt4	Namalate symporter	BSU31580	na1[e] + mal__L[e] -> na1[c] + mal__L[c]	0	0	0	0
MCSNAH	5-Methylcytosine aminohydrolase	BSU00180	5mcsn[c] + h2o[c] + h[c] <=> nh4[c] + thym[c]	-5.32396e-05	-5.32974e-05	-5.32974e-05	-5.32856e-05
MTRI	5-methylthioribose-1-phosphate isomerase	BSU13550	5mdr1p[c] <=> 5mdru1p[c]	0	0	0	0
MTRK	5-methylthioribose kinase	BSU13560	5mtr[c] + atp[c] -> 5mdr1p[c] + adp[c] + h[c]	0	0	0	0
NADK	NAD kinase	BSU11610	atp[c] + nad[c] -> adp[c] + h[c] + nadp[c]	0	0.000230421	0.000230421	0
NADK1	NAD kinase GTP	BSU11610	gtp[c] + nad[c] -> gdp[c] + h[c] + nadp[c]	0.000230171	0	0	0
NADH4	NADH dehydrogenase Menaquinone 7 no proton	( BSU32200 or BSU12290 or BSU32100 )	h[c] + mqn7[c] + nadh[c] -> mql7[c] + nad[c]	0	0	0	14.4796
MDH	Malate dehydrogenase	BSU29120	nad[c] + mal__L[c] <=> h[c] + nadh[c] + oaa[c]	999999	0.111766	999998	999998
NADK2	NAD kinase dATP	BSU11610	datp[c] + nad[c] -> dadp[c] + h[c] + nadp[c]	0	0	0	0
ORNTAC_1	Ornithine transacetylase	BSU11200	acorn[c] + glu__L[c] <=> acglu[c] + orn__L[c]	0.0386329	0.0386748	0.0386748	0.0386663
NADK3	NAD kinase dGTP	BSU11610	dgtp[c] + nad[c] -> dgdp[c] + h[c] + nadp[c]	0	0	0	0
MDRPD	5-Methylthio-5-deoxy-D-ribulose 1-phosphate dehydratase	BSU13610	5mdru1p[c] -> dkmpp[c] + h2o[c]	0	0	0	0
MALDDH	Malate decarboxylating oxidoreductase (decarboxylating)	BSU04000	nad[c] + mal__D[c] -> co2[c] + nadh[c] + pyr[c]	0	0	0	0
ME2	Malic enzyme (NADP)	BSU29220	nadp[c] + mal__L[c] -> co2[c] + nadph[c] + pyr[c]	0	0	0	0
NADK4	NAD kinase dCTP	BSU11610	dctp[c] + nad[c] -> dcdp[c] + h[c] + nadp[c]	0	0	0	0
BGLA1	6-phospho-beta-glucosidase	( BSU38560 or BSU40110 )	6pgg[c] + h2o[c] -> glc__D[c] + g6p[c]	0	0	0	0
NADK5	NAD kinase dTTP	BSU11610	dttp[c] + nad[c] -> dtdp[c] + h[c] + nadp[c]	0	0	0	0.00023037
NADS1	NAD synthase (nh3)	BSU03130	atp[c] + dnad[c] + nh4[c] -> amp[c] + h[c] + nad[c] + ppi[c]	0.00346538	0.00346914	0.00346914	0.00346837
NAt3_1	Sodium proton antiporter HNA is 11	( BSU31600 or BSU09850 or BSU31610 or BSU31620 or BSU31630 or BSU31640 or BSU31650 or BSU31660 or BSU09680 or BSU33420 or BSU11640 )	h[e] + na1[c] -> h[c] + na1[e]	0	0	0	0
NAabcO	Sodium transport out via ABC system	( BSU02750 and BSU02760 )	atp[c] + h2o[c] + na1[c] -> adp[c] + h[c] + pi[c] + na1[e]	0	0	0	0
MECDPDH2	2C-methyl-D-erythritol 2,4 cyclodiphosphate dehydratase	BSU25070	2mecdp[c] + nadh[c] -> h2mb4p[c] + h2o[c] + nad[c]	0.000372677	0.000373081	0.000373081	0.000372999
MEPCT	2-C-methyl-D-erythritol 4-phosphate cytidylyltransferase	BSU00900	2me4p[c] + ctp[c] + h[c] -> 4c2me[c] + ppi[c]	0.000372677	0.000373081	0.000373081	0.000372999
METAT	Methionine adenosyltransferase	BSU30550	atp[c] + met__L[c] + h2o[c] -> amet[c] + pi[c] + ppi[c]	0	0	0	0
NDPK7	Nucleoside-diphosphate kinase (ATP:dCDP)	BSU22730	atp[c] + dcdp[c] <=> adp[c] + dctp[c]	0.00347859	0.00348236	0.00348236	0.00348159
PENCAC	Penicillin acylase	BSU39540	h2o[c] + h[c] + pencil[c] -> 6ampenc[c] + for[c]	0	0	0	0
NDPK3	Nucleoside-diphosphate kinase (ATP:CDP)	BSU22730	atp[c] + cdp[c] <=> adp[c] + ctp[c]	0.104319	0.104432	0.104432	0.104409
NDPK4	Nucleoside-diphosphate kinase (ATP:dTDP)	BSU22730	atp[c] + dtdp[c] <=> adp[c] + dttp[c]	0.00458321	0.00458818	0.00458818	0.00481754
PAPSR	Phosphoadenylyl-sulfate reductase (thioredoxin)	BSU15570	paps[c] + trdrd[c] -> 2 h[c] + pap[c] + so3[c] + trdox[c]	0	0	0	0
NDPK5	Nucleoside-diphosphate kinase (ATP:dGDP)	BSU22730	atp[c] + dgdp[c] <=> adp[c] + dgtp[c]	0.00348219	0.00348597	0.00348597	0.0034852
PMDPHT	Pyrimidine phosphatase		5aprbu[c] + h2o[c] -> 4r5au[c] + pi[c]	0	0	0	0
ORNt2	Ornithine transport in via proton symport	BSU33330	h[e] + orn__L[e] -> h[c] + orn__L[c]	0	0	0	0
PPAt6	Propionate transport inout via proton symport		h[e] + ppa[e] <=> h[c] + ppa[c]	0	0	0	0
PPIabc	Diphosphate transport in via ABC system		atp[c] + h2o[c] + ppi[e] -> adp[c] + h[c] + pi[c] + ppi[c]	0	0	0	0
NDPK6	Nucleoside-diphosphate kinase (ATP:dUDP)	BSU22730	atp[c] + dudp[c] <=> adp[c] + dutp[c]	0	0	0	0
NDPK1	Nucleoside-diphosphate kinase (ATP:GDP)	BSU22730	atp[c] + gdp[c] <=> adp[c] + gtp[c]	0.0494146	0.049291	0.049291	0.0492802
NDPK2	Nucleoside-diphosphate kinase (ATP:UDP)	BSU22730	atp[c] + udp[c] <=> adp[c] + utp[c]	0.135581	0.135728	0.135728	0.135698
PPTGS_BS	Peptidoglycan subunit synthesis		uaagmda[c] -> h[c] + peptido_BS[c] + udcpdp[c]	0.0203786	0.0204007	0.0204007	0.0203962
PGMT_B	B phosphoglucomutase	BSU34550	g6p_B[c] <=> g1p_B[c]	0	0	0	0
PPTT	Trans pentaprenyltranstransferase		ipdp[c] + pendp[c] -> hexdp[c] + ppi[c]	5.32396e-05	5.32973e-05	5.32973e-05	5.32856e-05
PSER_Dt6	D O Phosphoserine transport inout via proton symport		h[e] + pser__D[e] <=> h[c] + pser__D[c]	0	0	0	0
PSER_Lt6	O Phospho L serine transport in via proton symport		h[e] + pser__L[e] <=> h[c] + pser__L[c]	0	0	0	0
RAFFINt2	Raffinose transport in via proton symport		h[e] + raffin[e] -> h[c] + raffin[c]	0	0	0	0
PGI	Glucose-6-phosphate isomerase	BSU31350	g6p[c] <=> f6p[c]	-0.622532	-0.623207	-0.623207	-0.510453
RHCYS	5 deoxyribos 5 ylhomocysteinase		h2o[c] + rhcys[c] -> hcys__L[c] + rib__D[c]	0	0	0	0
P5CD	1-pyrroline-5-carboxylate dehydrogenase	BSU37780	1pyr5c[c] + 2 h2o[c] + nad[c] -> glu__L[c] + h[c] + nadh[c]	0	0	0	0
RIBFLVt2	Riboflavin transport in via proton symport		h[e] + ribflv[e] <=> h[c] + ribflv[c]	0	0	0	0
NDPK9	Nucleoside diphosphate kinase ATPIDP	BSU22730	atp[c] + idp[c] <=> adp[c] + itp[c]	0	0	0	0
RMNt	L-rhamnose transport via proton symport		h[e] + rmn[e] -> h[c] + rmn[c]	0	0	0	0
PYRt2	Pyruvate transport in via proton symport		h[e] + pyr[e] <=> h[c] + pyr[c]	0	0	0	0
PYNP1	Pyrimidine-nucleoside phosphorylase (cytosine)	BSU39400	csn[c] + r1p[c] <=> cytd[c] + pi[c]	5.32396e-05	5.32974e-05	5.32974e-05	5.32856e-05
PHETA1	Phenylalanine transaminase	( BSU22620 or BSU34890 )	akg[c] + phe__L[c] <=> glu__L[c] + phpyr[c]	-0.035214	-0.0352522	-0.0352522	-0.0352444
NDPK8	Nucleoside-diphosphate kinase (ATP:dADP)	BSU22730	atp[c] + dadp[c] <=> adp[c] + datp[c]	999999	999999	999999	999999
PYNP2r	Pyrimidine-nucleoside phosphorylase (uracil)	BSU39400	pi[c] + uri[c] <=> r1p[c] + ura[c]	0.00463645	0.00464148	0.00464148	0.00464045
RMPA	Rhamnulose-1-phosphate aldolase		rml1p[c] <=> dhap[c] + lald__L[c]	0	0	0	0
SALADC2	Sulfinoalanine decarboxylase		Lcyst[c] -> co2[c] + taur[c]	0	0	0	0
NH4t	Ammonia reversible transport	BSU36510	nh4[e] <=> nh4[c]	1.60321	1.60495	1.60495	1.6046
DSERt2	D-serine transport via proton symport		h[e] + ser__D[e] <=> h[c] + ser__D[c]	0	0	0	0
SERt2r	L serine reversible transport via proton symport		h[e] + ser__L[e] -> h[c] + ser__L[c]	0	0	0	0
PTAr	Phosphotransacetylase	BSU37660	accoa[c] + pi[c] <=> actp[c] + coa[c]	2.74166	0	0	0
PMPK	Phosphomethylpyrimidine kinase	( BSU38020 or BSU11710 )	4ampm[c] + atp[c] -> 2mahmp[c] + adp[c]	0	0	0	0
SORD_D	D sorbitol dehydrogenase		fad[c] + sbt__D[c] <=> fadh2[c] + srb__L[c]	0	0	0	0
NMNAT	Nicotinamide-nucleotide adenylyltransferase	BSU25640	atp[c] + h[c] + nmn[c] <=> nad[c] + ppi[c]	0	0	0	0
SRB_Lt	L sorbose reversible transport		srb__L[e] <=> srb__L[c]	0	0	0	0
PTA2	Phosphate acetyltransferase	BSU37660	pi[c] + ppcoa[c] <=> coa[c] + ppap[c]	0	0	0	0
PHYT3	3 phytase	BSU19800	h2o[c] + inoshp[c] -> inospp1[c] + pi[c]	0	0	0	0
NNATr	Nicotinate-nucleotide adenylyltransferase	BSU25640	atp[c] + h[c] + nicrnt[c] <=> dnad[c] + ppi[c]	0.00346538	0.00346914	0.00346914	0.00346837
PIabc	Phosphate transport via ABC system	( BSU24970 and BSU24960 and BSU24950 and BSU24980 and BSU24990 )	atp[c] + h2o[c] + pi[e] -> adp[c] + h[c] + 2 pi[c]	0	0	0	0
SO4t2	Sulfate transport in via proton symport	( BSU01580 or BSU15580 or BSU34660 )	h[e] + so4[e] -> h[c] + so4[c]	0.0340886	0.0341255	0.0341255	0.034118
NNAM	Nicotinamidase	BSU31760	h2o[c] + ncam[c] -> nac[c] + nh4[c]	0	0	0	0
SARCOX	Sarcosine oxidase	BSU11670	h2o[c] + o2[c] + sarcs[c] -> fald[c] + gly[c] + h2o2[c]	0	0	0	0
PIt2r	Phosphate reversible transport via symport	BSU12840	h[e] + pi[e] <=> h[c] + pi[c]	0.306984	0.307317	0.307317	0.307249
PIt7	Phosphate transport in/out via three Na+ symporter	BSU25420	pi[e] + 3 na1[e] -> pi[c] + 3 na1[c]	0	0	0	0
SUCR	Sucrose hydrolyzing enzyme	BSU34560	h2o[c] + sucr[c] -> glc__D[c] + fru[c]	0	0	0	0
NNDPR	Nicotinate-nucleotide diphosphorylase (carboxylating)	BSU27860	2 h[c] + prpp[c] + quln[c] -> co2[c] + ppi[c] + nicrnt[c]	0.00346538	0.00346914	0.00346914	0.00346837
PMANM	Phosphomannomutase	BSU09310	man1p[c] <=> man6p[c]	0	0	0	0
SALCpts	Salicin transport via PEP:Pyr PTS	( BSU39270 and BSU13900 and BSU13910 )	pep[c] + salcn[e] -> pyr[c] + salcn6p[c]	0	0	0	0
NO2t2r	Nitrite transport in via proton symport, reversible	BSU38060	h[e] + no2[e] -> h[c] + no2[c]	0	0	0	0
NPHS	Naphthoate synthase	BSU30800	sbzcoa[c] -> coa[c] + dhna[c]	5.32396e-05	5.32973e-05	5.32973e-05	5.32856e-05
RBK	Ribokinase	BSU35920	atp[c] + rib__D[c] <=> adp[c] + h[c] + r5p[c]	0	0	0	0
NO2t3	Nitrite transport out via proton antiport	( BSU37320 or BSU38060 )	h[e] + no2[c] -> h[c] + no2[e]	0	0	0	0
PNTEH	Hydrolase Class RXN R02973	BSU03010	h2o[c] + ptth[c] -> cysam[c] + pnto__R[c]	0	0	0	0
NO3t2	Nitrate transport in via proton symport	BSU03330	h[e] + no3[e] -> h[c] + no3[c]	0	0	0	0
PNTK	Pantothenate kinase	BSU23760	atp[c] + pnto__R[c] -> 4ppan[c] + adp[c] + h[c]	0	0	0	0
RBK_Dr	D-ribulokinase (D-ribulose)	BSU28790	atp[c] + rbl__D[c] -> adp[c] + h[c] + ru5p__D[c]	0	0	0	0
RIBabc	D-ribose transport via ABC system	( BSU35940 and BSU35960 and BSU35950 and BSU35930 )	atp[c] + h2o[c] + rib__D[e] -> adp[c] + h[c] + pi[c] + rib__D[c]	0	0	0	0
NTR3B	Nitrate reductase	(( BSU03320 and BSU03310 ) or ( BSU37280 and BSU37270 and BSU37260 ))	2 h[c] + mql7[c] + no3[c] -> h2o[c] + 2 h[e] + mqn7[c] + no2[c]	0	0	0	0
SUCCt2r	Succinate transport via proton symport	( BSU07570 or BSU04470 )	h[e] + succ[e] <=> h[c] + succ[c]	0	0	0	0
Q23DO	Quercetin 2 3 dioxygenase	BSU39980	o2[c] + quc[c] -> 2pcpgc[c] + co[c]	0	0	0	0
PNP	Purine nucleoside phosphorylase	( BSU23490 or BSU19630 )	pi[c] + rnam[c] <=> h[c] + ncam[c] + r1p[c]	0	0	0	0
QULNS	Quinolinate synthase	BSU27850	dhap[c] + iasp[c] -> 2 h2o[c] + pi[c] + quln[c]	0.00346538	0.00346914	0.00346914	0.00346837
RBFK	Riboflavin kinase	( BSU29300 or BSU16670 )	atp[c] + ribflv[c] -> adp[c] + fmn[c] + h[c]	0	0	0	0
APNPT	ATP:pantetheine 4'-phosphotransferase	BSU23760	atp[c] + ptth[c] <=> adp[c] + h[c] + pan4p[c]	0	0	0	0
PNTOt2	Pantothenate reversible transport via proton symport	BSU38240	h[e] + pnto__R[e] <=> h[c] + pnto__R[c]	0	0	0	0
PPA	Inorganic diphosphatase	BSU40550	h2o[c] + ppi[c] -> h[c] + 2 pi[c]	0.521762	0.522328	0.522328	0.527817
PPBNGS	Porphobilinogen synthase	BSU28130	2 5aop[c] -> 2 h2o[c] + h[c] + ppbng[c]	0	0	0	0
PPNCL	Phosphopantothenate-cysteine ligase	BSU15700	4ppan[c] + ctp[c] + cys__L[c] -> 4ppcys[c] + cdp[c] + h[c] + pi[c]	0	0	0	0
RBK_L1	L-ribulokinase (L-ribulose)	BSU28790	atp[c] + rbl__L[c] -> adp[c] + h[c] + ru5p__L[c]	0	0	0	0
RBFSa	Riboflavin synthase	( BSU23270 and BSU23250 )	4r5au[c] + db4p[c] -> dmlz[c] + 2 h2o[c] + pi[c]	0	0	0	0
PPCDC	Phosphopantothenoylcysteine decarboxylase	BSU15700	4ppcys[c] + h[c] -> co2[c] + pan4p[c]	0	0	0	0
PPCK	Phosphoenolpyruvate carboxykinase	BSU30560	atp[c] + oaa[c] -> co2[c] + adp[c] + pep[c]	0	0	0	0
OCBT_1	Ornithine carbamoyltransferase	BSU11250	cbp[c] + orn__L[c] <=> citr__L[c] + h[c] + pi[c]	0.0386329	0.0386748	0.0386748	0.0386663
PPM	Phosphopentomutase	BSU23500	r1p[c] <=> r5p[c]	0.00918303	0.00919299	0.00919299	0.00919096
PPCOAC	Propionyl-CoA carboxylase	( BSU23920 or BSU18210 )	atp[c] + hco3[c] + ppcoa[c] -> adp[c] + h[c] + mmcoa__S[c] + pi[c]	0	0	0	0
RBFSb	Riboflavin synthase	( BSU23270 and BSU23250 )	2 dmlz[c] -> 4r5au[c] + ribflv[c]	0	0	0	0
RBP4E	L-ribulose-phosphate 4-epimerase	BSU28780	ru5p__L[c] <=> xu5p__D[c]	0	0	0	0
RMI	L-rhamnose isomerase	BSU31180	rmn[c] <=> rml[c]	0	0	0	0
RMK	Rhamnulokinase	BSU31200	atp[c] + rml[c] -> adp[c] + h[c] + rml1p[c]	0	0	0	0
PPM2	Phosphopentomutase 2 (deoxyribose)	BSU23500	2dr1p[c] <=> 2dr5p[c]	-0.0126652	-0.012679	-0.012679	-0.0126762
PPND	Prephenate dehydrogenase	BSU22610	nad[c] + pphn[c] -> 34hpp[c] + co2[c] + nadh[c]	0.0221813	0.0222054	0.0222054	0.0222005
RNDR4	Ribonucleoside-diphosphate reductase (UDP)	( BSU17380 and BSU17390 and BSU17370 )	udp[c] + trdrd[c] -> dudp[c] + h2o[c] + trdox[c]	0	0	0	0
NTRIR2x	Nitrite Reductase (NADH)	( BSU03300 and BSU03290 )	5 h[c] + 3 nadh[c] + no2[c] -> 2 h2o[c] + 3 nad[c] + nh4[c]	0	0	0	0
RPE	Ribulose 5-phosphate 3-epimerase	BSU15790	ru5p__D[c] <=> xu5p__D[c]	0.306054	0.306386	0.306386	0.231241
RPI	Ribose-5-phosphate isomerase	BSU36920	r5p[c] <=> ru5p__D[c]	-0.266118	-0.266406	-0.266406	-0.228808
SADT	Sulfate adenylyltransferase	BSU15590	atp[c] + h[c] + so4[c] <=> aps[c] + ppi[c]	0.0340886	0.0341255	0.0341255	0.034118
PPNDH	Prephenate dehydratase	BSU27900	h[c] + pphn[c] -> co2[c] + h2o[c] + phpyr[c]	0.035214	0.0352522	0.0352522	0.0352444
PPPGO	Protoporphyrinogen oxidase (aerobic)	BSU10140	pppg9[c] + 1.5 o2[c] -> 3 h2o[c] + ppp9[c]	0	0	0	0
PPS	Phosphoenolpyruvate synthase	BSU18830	atp[c] + h2o[c] + pyr[c] -> amp[c] + 2 h[c] + pi[c] + pep[c]	0	0	0	0
PRAGSr	Phosphoribosylglycinamide synthase	BSU06530	atp[c] + gly[c] + pram[c] -> adp[c] + gar[c] + h[c] + pi[c]	0.0364433	0.0364828	0.0364828	0.0364748
PRAIi	Phosphoribosylanthranilate isomerase (irreversible)	BSU22650	pran[c] <=> 2cpr5p[c]	0.0108753	0.0108871	0.0108871	0.0108847
SBTD_D2	D sorbitol dehydrogenase D fructose producing	BSU06150	nad[c] + sbt__D[c] -> fru[c] + h[c] + nadh[c]	0	0	0	0
SBTt2	D sorbitol transport in via proton symport	BSU06160	h[e] + sbt__D[e] -> h[c] + sbt__D[c]	0	0	0	0
SDPDS	Succinyl-diaminopimelate desuccinylase	BSU19710	h2o[c] + sl26da[c] -> 26dap_LL[c] + succ[c]	0	0	0	0
SERAT	Serine O-acetyltransferase	BSU00930	accoa[c] + ser__L[c] <=> acser[c] + coa[c]	0	0	0	0
SERD_D	D-serine deaminase	BSU23770	ser__D[c] -> nh4[c] + pyr[c]	0	0	0	0
SHCHD2_1	Sirohydrochlorin dehydrogenase NAD	BSU15630	nad[c] + shcl[c] -> h[c] + nadh[c] + srch[c]	0	0	0	0
PRAIS_1	Phosphoribosylaminoimidazole synthetase	BSU06500	atp[c] + fpram[c] -> adp[c] + air[c] + h[c] + pi[c]	0.0364433	0.0364828	0.0364828	0.0364748
PRATPP	Phosphoribosyl-ATP pyrophosphatase	BSU34860	h2o[c] + prbatp[c] -> h[c] + ppi[c] + prbamp[c]	0.01636	0.0163777	0.0163777	0.0163741
PRASCSi	Phosphoribosylaminoimidazolesuccinocarboxamide synthase	BSU06450	5aizc[c] + asp__L[c] + atp[c] <=> 25aics[c] + adp[c] + h[c] + pi[c]	0.0364433	0.0364828	0.0364828	0.0364748
PRFGS_1	Phosphoribosylformylglycinamidine synthase	( BSU06480 and BSU06470 and BSU06460 )	atp[c] + fgam[c] + gln__L[c] + h2o[c] -> adp[c] + fpram[c] + glu__L[c] + 2 h[c] + pi[c]	0.0364433	0.0364828	0.0364828	0.0364748
PRMICI	1-(5-phosphoribosyl)-5-[(5-phosphoribosylamino)methylideneamino)imidazole-4-carboxamide isomerase	BSU34880	prfp[c] <=> prlp[c]	0.01636	0.0163777	0.0163777	0.0163741
SERD_L	L-serine deaminase	( BSU15850 and BSU15860 )	ser__L[c] -> nh4[c] + pyr[c]	0	0	0	0
SHCHF_2	Sirohydrochlorin ferrochetalase	BSU15620	fe2[c] + srch[c] -> 2 h[c] + sheme[c]	0	0	0	0
OMPDC	Orotidine-5'-phosphate decarboxylase	BSU15550	h[c] + orot5p[c] -> co2[c] + ump[c]	0.0244132	0.0244396	0.0244396	0.0244343
SHK3Dr	Shikimate dehydrogenase	BSU25660	3dhsk[c] + h[c] + nadph[c] <=> nadp[c] + skm[c]	0.0683973	0.0684714	0.0684714	0.0684564
SHKK	Shikimate kinase	BSU03150	atp[c] + skm[c] -> adp[c] + h[c] + skm5p[c]	0.0683973	0.0684714	0.0684714	0.0684564
SHSL1	O-succinylhomoserine lyase (L-cysteine)	BSU11870	cys__L[c] + suchms[c] -> cyst__L[c] + h[c] + succ[c]	0	0	0.0646515	0
URATEt_1	Urate permease	( BSU32440 or BSU32430 )	h[e] + urate[e] -> h[c] + urate[c]	0	0	0	0
PRO1x	Proline oxidase L proline NAD	BSU03200	nad[c] + pro__L[c] -> 1pyr5c[c] + 2 h[c] + nadh[c]	0	0	0	0
PRPPS	Phosphoribosylpyrophosphate synthetase	BSU00510	atp[c] + r5p[c] <=> amp[c] + h[c] + prpp[c]	0.0880749	0.0881704	0.0881704	0.088151
SHSL2	O succinylhomoserine lyase H2S	BSU11870	h2s[c] + suchms[c] -> hcys__L[c] + succ[c]	0.0340886	0.0341255	0.0341255	0.034118
OCOAT1	3-oxoacid CoA-transferase (Succinyl-CoA: acetoacetate)	( BSU38990 and BSU38980 )	acac[c] + succoa[c] <=> aacoa[c] + succ[c]	0	-1.05034	-0.434041	0
SHSL3	O succinylhomoserine lyase methanethiol	BSU11870	ch4s[c] + suchms[c] -> met__L[c] + h[c] + succ[c]	0	0	0	0
SHSL4r	O succinylhomoserine lyase elimination reversible	BSU11870	h2o[c] + suchms[c] -> 2obut[c] + h[c] + nh4[c] + succ[c]	0	0.0646515	0	0
PROt2r	L proline reversible transport via proton symport	( BSU06660 or BSU30530 or BSU03220 or BSU19580 )	h[e] + pro__L[e] -> h[c] + pro__L[c]	0	0	0	0
PSCVT	3-phosphoshikimate 1-carboxyvinyltransferase	BSU22600	pep[c] + skm5p[c] <=> 3psme[c] + pi[c]	0.0683973	0.0684714	0.0684714	0.0684564
PSDC_BS	Phosphatidylserine decarboxylase	BSU02290	0.01 ps_BS[c] -> co2[c] + 0.01 psetha_BS[c]	0.0112083	0.0112205	0.0112205	0.011218
SLCYSS	O-acetyl-L-serine sulfhydrylase	( BSU00730 or BSU11870 )	acser[c] + tsul[c] -> ac[c] + scys__L[c]	0	0	0	0
ORNTA_1	Ornithine transaminase	BSU40340	akg[c] + orn__L[c] -> glu5sa[c] + glu__L[c]	0	0	0	0
SPODM	Superoxide dismutase	BSU25020	2 h[c] + 2 o2s[c] <=> h2o2[c] + o2[c]	0	0	0	0
PSERT	Phosphoserine transaminase	BSU10020	3php[c] + glu__L[c] <=> akg[c] + pser__L[c]	0.194927	0.195138	0.195138	0.195095
PSP_D	Phosphoserine phosphatase D serine	BSU04740	h2o[c] + pser__D[c] -> pi[c] + ser__D[c]	0	0	0	0
PTHPS	6-pyruvoyltetrahydropterin synthase	BSU13730	ahdt[c] -> 6pthp[c] + pppi[c]	0	0	0	0
SPMDAT1	Spermidine acetyltransferase	BSU26600	accoa[c] + spmd[c] -> N1aspmd[c] + coa[c] + h[c]	0	0	0	0
ORPT	Orotate phosphoribosyltransferase	BSU15560	ppi[c] + orot5p[c] <=> prpp[c] + orot[c]	-0.0244132	-0.0244396	-0.0244396	-0.0244343
SPMDAT3	Spermidine acetyltransferase spermine	BSU26600	2 accoa[c] + sprm[c] -> 2 coa[c] + diasprm[c] + 2 h[c]	0	0	0	0
SPMDt3i	Spermidine transport in via proton antiport	BSU26590	h[c] + spmd[e] <=> h[e] + spmd[c]	0	0	0	0
SPRMS	Spermine synthase	BSU37500	ametam[c] + spmd[c] -> 5mta[c] + h[c] + sprm[c]	0	0	0	0
SPMS	Spermidine synthase	BSU37500	ametam[c] + ptrc[c] -> 5mta[c] + h[c] + spmd[c]	0	0	0	0
PTPATi	Pantetheine-phosphate adenylyltransferase	BSU15020	atp[c] + h[c] + pan4p[c] <=> dpcoa[c] + ppi[c]	0	0	0	0
PYK	Pyruvate kinase	BSU29180	adp[c] + h[c] + pep[c] -> atp[c] + pyr[c]	6.1394	7.57818	7.57818	7.61597
PUNP5	Purine-nucleoside phosphorylase (Inosine)	( BSU23490 or BSU19630 )	ins[c] + pi[c] <=> hxan[c] + r1p[c]	0	0	0	0
PUNP6	Purine-nucleoside phosphorylase (Deoxyinosine)	( BSU19630 or BSU23490 )	din[c] + pi[c] <=> 2dr1p[c] + hxan[c]	0	0	0	0
PURabc1	Puromycin efflux via ABC system	BSU03070	atp[c] + h2o[c] + pur[c] -> adp[c] + h[c] + pi[c] + pur[e]	0	0	0	0
PYRIS	Pyridoxal 5 phsophate synthase	( BSU00110 and BSU00120 )	gln__L[c] + g3p[c] + r5p[c] -> pydx5p[c] + unk2_BS[c]	0	0	0	0
OIVD1r	2-oxoisovalerate dehydrogenase (acylating; 4-methyl-2-oxopentaoate)	( BSU24050 and BSU24040 and BSU24030 and BSU24060 )	4mop[c] + coa[c] + nad[c] <=> co2[c] + ivcoa[c] + nadh[c]	0.0116294	0.0116421	0.0116421	0.0116395
EX_f6p_e	D-fructose 6-phosphate exchange		f6p[e] ->	0	0	0	0
SSALy	Succinate-semialdehyde dehydrogenase (NADP)	BSU03910	h2o[c] + nadp[c] + sucsal[c] -> 2 h[c] + nadph[c] + succ[c]	0	0	0	0
SUCBZL	O-succinylbenzoate-CoA ligase	BSU30790	coa[c] + atp[c] + sucbz[c] -> amp[c] + ppi[c] + sbzcoa[c]	5.32396e-05	5.32973e-05	5.32973e-05	5.32856e-05
SUCBZS	O-succinylbenzoate-CoA synthase	BSU30780	2shchc[c] -> h2o[c] + sucbz[c]	5.32396e-05	5.32973e-05	5.32973e-05	5.32856e-05
TGBPA	Tagatose-bisphosphate aldolase		tagdp__D[c] <=> dhap[c] + g3p[c]	0	0	0	0
SUCD1	Succinate dehydrogenase	( BSU28450 and BSU28440 and BSU28430 )	fad[c] + succ[c] <=> fadh2[c] + fum[c]	0	0	0	0.292484
OIVD2	2-oxoisovalerate dehydrogenase (acylating; 3-methyl-2-oxobutanoate)	( BSU24050 and BSU24040 and BSU24030 and BSU24060 )	3mob[c] + coa[c] + nad[c] -> co2[c] + ibcoa[c] + nadh[c]	0.00258432	0.00258712	0.00258712	0.00258655
SUCD5_BS	Succinate dehydrogenase	( BSU28450 and BSU28440 and BSU28430 )	fadh2[c] + 2 h[e] + mqn7[c] -> fad[c] + 2 h[c] + mql7[c]	0	0	0	0.292484
SUCOAS	Succinyl-CoA synthetase (ADP-forming)	( BSU16090 and BSU16100 )	coa[c] + atp[c] + succ[c] <=> adp[c] + pi[c] + succoa[c]	0.0340886	-0.951566	-0.335264	-0.258366
THIOGabc	Thioglycolate transport via ABC system		atp[c] + h2o[c] + thiog[e] -> adp[c] + h[c] + pi[c] + thiog[c]	0	0	0	0
THMt6	Thymine transport inout via proton symport		h[e] + thym[e] <=> h[c] + thym[c]	0	0	0	0
OIVD3	2-oxoisovalerate dehydrogenase (acylating; 3-methyl-2-oxopentanoate)	( BSU24050 and BSU24040 and BSU24030 and BSU24060 )	3mop[c] + coa[c] + nad[c] -> 2mbcoa[c] + co2[c] + nadh[c]	0.0219667	0.0219906	0.0219906	0.0219857
THRt2r	L threonine reversible transport via proton symport		h[e] + thr__L[e] -> h[c] + thr__L[c]	0	0	0	0
P5CR	Pyrroline-5-carboxylate reductase	( BSU12910 or BSU18480 or BSU23800 )	1pyr5c[c] + 2 h[c] + nadph[c] -> nadp[c] + pro__L[c]	0.0321523	0.0321872	0.0321872	0.0321801
TMPHi	Trimetaphosphate hydrolase		h2o[c] + tmp[c] -> h[c] + pppi[c]	0	0	0	0
UREAt	Urea transport via facilitate diffusion		urea[e] <=> urea[c]	0	0	0	0
TMPt6	TMP transport inout via proton symport		h[e] + tmp[e] <=> h[c] + tmp[c]	0	0	0	0
OXADC	Oxalate decarboxylase	( BSU33240 or BSU18670 )	h[c] + oxa[c] -> co2[c] + for[c]	0	0	0	0
TYRt2r	L tyrosine reversible transport via proton symport		h[e] + tyr__L[e] <=> h[c] + tyr__L[c]	0	0	0	0
UGLYCH	Ureidoglycolate hydrolase		h2o[c] + 2 h[c] + urdglyc[c] <=> co2[c] + glx[c] + 2 nh4[c]	0	0	0	0
UMPt6	UMP transport in via proton symport		h[e] + ump[e] <=> h[c] + ump[c]	0	0	0	0
SULAabc	Sulfoacetate transport via ABC system	( BSU08840 and BSU08830 and BSU08850 )	atp[c] + h2o[c] + sula[e] -> adp[c] + h[c] + pi[c] + sula[c]	0	0	0	0
TAURabc	Taurine transport via ABC system	( BSU08840 and BSU08830 and BSU08850 )	atp[c] + h2o[c] + taur[e] -> adp[c] + h[c] + pi[c] + taur[c]	0	0	0	0
TRPAS1	Tryptophanase L cysteine	BSU27250	cys__L[c] + h2o[c] -> h2s[c] + h[c] + nh4[c] + pyr[c]	0	0	0	0
THMDt2	Thymidine transport in via proton symport	( BSU39020 or BSU39410 or BSU32180 )	h[e] + thymd[e] -> h[c] + thymd[c]	0	0	0	0
TMDK1	Thymidine kinase (ATP:thymidine)	BSU37060	atp[c] + thymd[c] -> adp[c] + dtmp[c] + h[c]	0	0	0	0
TMDPP	Thymidine phosphorylase	BSU39400	pi[c] + thymd[c] <=> 2dr1p[c] + thym[c]	5.32396e-05	5.32974e-05	5.32974e-05	5.32856e-05
UAGDP	UDP-N-acetylglucosamine diphosphorylase	BSU00500	acgam1p[c] + h[c] + utp[c] <=> ppi[c] + uacgam[c]	0.0654435	0.0655144	0.0655144	0.0655
TARTDC	Tartrate decarboxylase	BSU04000	h[c] + tartr__L[c] -> co2[c] + glyc__R[c]	0	0	0	0
TYRTA	Tyrosine transaminase	( BSU22620 or BSU34890 )	akg[c] + tyr__L[c] <=> 34hpp[c] + glu__L[c]	-0.0221813	-0.0222054	-0.0222054	-0.0222005
TECA1S45	Glycerol teichoic acid n45 unlinked unsubstituted	( BSU35750 and BSU35760 and BSU35720 and BSU35710 and BSU35700 and BSU35530 )	45 cdpglyc[c] + uacgam[c] + uacmam[c] -> 45 cmp[c] + gtca1_45_BS[c] + 46 h[c] + udp[c] + ump[c]	0.000725339	0.000726126	0.000726126	0.000725966
TARTRDH	Tartrate dehydrogenase	BSU04000	nad[c] + tartr__L[c] <=> h[c] + nadh[c] + oxglyc[c]	0	0	0	0
TAGURr	Tagaturonate reductase	BSU12380	altrn[c] + nad[c] <=> h[c] + nadh[c] + tagur[c]	0	0	0	0
SULR_1	Sulfite reductase NADPH2	( BSU33430 or BSU33440 )	3 h2o[c] + h2s[c] + 3 nadp[c] <=> 4 h[c] + 3 nadph[c] + so3[c]	-0.0340886	-0.0341255	-0.0341255	-0.034118
TALA	Transaldolase	BSU37110	g3p[c] + s7p[c] <=> f6p[c] + e4p[c]	0.187226	0.187429	0.187429	0.149848
THRD	L-threonine dehydrogenase	BSU16990	nad[c] + thr__L[c] -> 2aobut[c] + h[c] + nadh[c]	0	0	0	0
TECA4S_BS	Minor teichoic acid synthesis n30	( BSU35690 and BSU35680 )	30 h2o[c] + 30 udpg[c] + 30 uacgala[c] -> 60 h[c] + 30 udp[c] + 30 ump[c] + tcam_BS[c]	0.000622863	0.000623539	0.000623539	0.000623401
TEICH45	Teichuronic acid n45 unlinked GalNAc GlcA repeated	( BSU35609 and BSU35600 and BSU35590 and BSU35570 and BSU35550 and BSU35540 )	45 udpglcur[c] + 45 uacgala[c] <=> 45 h[c] + 45 udp[c] + 45 ump[c] + teich_45_BS[c]	0	0	0	0
THRD_L	L-threonine deaminase	BSU21770	thr__L[c] -> 2obut[c] + nh4[c]	0.0645814	0	0	0.0646372
THRS	Threonine synthase	BSU32250	h2o[c] + phom[c] -> pi[c] + thr__L[c]	0.101873	0.0373316	0.0373316	0.101961
TKT1	Transketolase	BSU17890	r5p[c] + xu5p__D[c] <=> g3p[c] + s7p[c]	0.187226	0.187429	0.187429	0.149848
TKT2	Transketolase	BSU17890	e4p[c] + xu5p__D[c] <=> f6p[c] + g3p[c]	0.118828	0.118957	0.118957	0.0813921
TMN	Thiaminase	BSU11650	h2o[c] + thm[c] -> 4ahmmp[c] + 4mhetz[c] + h[c]	0	0	0	0
TMDS	Thymidylate synthase	( BSU17680 or BSU21820 )	dump[c] + mlthf[c] -> dhf[c] + dtmp[c]	0.00463645	0.00464148	0.00464148	0.00464045
TMPK	Thiamine-phosphate kinase	BSU05900	atp[c] + thmmp[c] -> adp[c] + thmpp[c]	0	0	0	0
TMPPP	Thiamine-phosphate diphosphorylase	BSU38290	2mahmp[c] + 4mpetz[c] + h[c] -> ppi[c] + thmmp[c]	0	0	0	0
TPI	Triose-phosphate isomerase	BSU33920	dhap[c] <=> g3p[c]	6.75676	8.19621	8.19621	8.23386
TRDR	Thioredoxin reductase (NADPH)	( BSU34790 or BSU32110 or BSU03270 )	h[c] + nadph[c] + trdox[c] -> nadp[c] + trdrd[c]	0.0375671	0.0376079	0.0376079	0.0375996
TRE6PH	Trehalose-6-phosphate hydrolase	BSU07810	h2o[c] + tre6p[c] -> glc__D[c] + g6p[c]	0	0	0	0
TRPt2r	L tryptophan reversible transport via proton symport	BSU10010	h[e] + trp__L[e] -> h[c] + trp__L[c]	0	0	0	0
TRPS1	Tryptophan synthase (indoleglycerol phosphate)	( BSU22640 and BSU22630 )	3ig3p[c] + ser__L[c] -> g3p[c] + h2o[c] + trp__L[c]	0.0108753	0.0108871	0.0108871	0.0108847
UAAGDS	UDP-N-acetylmuramoyl-L-alanyl-D-glutamyl-meso-2,6-diaminopimelate synthetase	BSU15180	26dap__M[c] + atp[c] + uamag[c] -> adp[c] + h[c] + pi[c] + ugmd[c]	0.0203786	0.0204007	0.0204007	0.0203962
UAG2E	UDP-N-acetylglucosamine 2-epimerase	BSU35660	uacgam[c] <=> uacmam[c]	0.00155916	0.00156085	0.00156085	0.00156051
UAG2EMA	UDP-N-acetyl-D-glucosamine 2-epimerase (Hydrolysis)	BSU35660	h2o[c] + uacgam[c] <=> acmana[c] + h[c] + udp[c]	0	0	0	0
UDPG4E	UDPglucose 4-epimerase	BSU38860	udpg[c] <=> udpgal[c]	0	0	0	0
UAGPT3	UDP-N-acetylglucosamine-N-acetylmuramyl-(pentapeptide)pyrophosphoryl-undecaprenol N-acetylglucosamine transferase	BSU15220	uacgam[c] + uagmda[c] -> h[c] + udp[c] + uaagmda[c]	0.0203786	0.0204007	0.0204007	0.0203962
UAG4E	UDP N acetylglucosamine 4 epimerase	( BSU30870 or BSU38860 )	uacgam[c] -> uacgala[c]	0.0186859	0.0187062	0.0187062	0.018702
UAGCVT	UDP-N-acetylglucosamine 1-carboxyvinyltransferase	( BSU36760 or BSU37100 )	pep[c] + uacgam[c] -> pi[c] + uaccg[c]	0.0203786	0.0204007	0.0204007	0.0203962
UAMAGS	UDP-N-acetylmuramoyl-L-alanyl-D-glutamate synthetase	BSU15200	atp[c] + glu__D[c] + uama[c] -> adp[c] + h[c] + pi[c] + uamag[c]	0.0203786	0.0204007	0.0204007	0.0203962
UAMAS	UDP-N-acetylmuramoyl-L-alanine synthetase	BSU29790	atp[c] + ala__L[c] + uamr[c] -> adp[c] + h[c] + pi[c] + uama[c]	0.0203786	0.0204007	0.0204007	0.0203962
UAPGR	UDP-N-acetylenolpyruvoylglucosamine reductase	BSU15230	h[c] + nadph[c] + uaccg[c] -> nadp[c] + uamr[c]	0.0203786	0.0204007	0.0204007	0.0203962
UDCPDP	Undecaprenyl-diphosphatase	BSU31150	h2o[c] + udcpdp[c] -> h[c] + pi[c] + udcpp[c]	0.0203786	0.0204007	0.0204007	0.0203962
UDPGD	UDPglucose 6-dehydrogenase	BSU35580	h2o[c] + 2 nad[c] + udpg[c] <=> 3 h[c] + 2 nadh[c] + udpglcur[c]	0	0	0	0
UGMDDS	UDP-N-acetylmuramoyl-L-alanyl-D-glutamyl-meso-2,6-diaminopimeloyl-D-alanyl-D-alanine synthetase	BSU04570	alaala[c] + atp[c] + ugmd[c] -> adp[c] + h[c] + pi[c] + ugmda[c]	0.0203786	0.0204007	0.0204007	0.0203962
UGT1_BS	UDP glucosyltransferase monoglucosyl	BSU21920	0.01 12dgr_BS[c] + udpg[c] -> h[c] + 0.01 m12dg_BS[c] + udp[c]	0.00172128	0.00172315	0.00172315	0.00172277
UGT2_BS	UDP glucosyltransferase triglucosyl	BSU21920	0.01 12dgr_BS[c] + 3 udpg[c] -> 3 h[c] + 3 udp[c] + 0.01 t12dg_BS[c]	0.00132098	0.00132242	0.00132242	0.00132212
UGT_BS	UDP glucosyltransferase diglucosyl	BSU21920	0.01 12dgr_BS[c] + 2 udpg[c] -> 0.01 d12dg_BS[c] + 2 h[c] + 2 udp[c]	0.00312232	0.00312571	0.00312571	0.00312502
UNK5	2 keto 4 methylthiobutyrate transamination	BSU13580	2kmb[c] + asp__L[c] -> met__L[c] + oaa[c]	0	0	0	0
UPP3S	Uroporphyrinogen-III synthase	BSU28140	hmbil[c] -> h2o[c] + uppg3[c]	0	0	0	0
UPP3MT_2	Uroporphyrinogen methyltransferase	( BSU03280 or BSU15610 )	2 amet[c] + uppg3[c] -> 2 ahcys[c] + 2 h[c] + shcl[c]	0	0	0	0
ALDD9	Aldehyde dehydrogenase nonanal NAD	( BSU39860 or BSU38830 or BSU19310 )	h2o[c] + nad[c] + nonal[c] -> 2 h[c] + nadh[c] + nona[c]	0	0	0	0
FRUpts	D-fructose transport via PEP:Pyr PTS	(( BSU27070 and BSU27060 and BSU27050 and BSU27040 and BSU13900 and BSU13910 ) or ( BSU14400 and BSU13900 and BSU13910 ))	fru[e] + pep[c] -> f1p[c] + pyr[c]	0	0	0	0
CYTDt2	Cytidine transport in via proton symport	( BSU39020 or BSU39410 or BSU32180 )	cytd[e] + h[e] -> cytd[c] + h[c]	0	0	0	0
GLYBabc	Glycine betaine transport via ABC system	(( BSU02980 and BSU02990 and BSU03000 ) or ( BSU33830 and BSU33820 and BSU33810 and BSU33800 ))	atp[c] + glyb[e] + h2o[c] -> adp[c] + glyb[c] + h[c] + pi[c]	0	0	0	0
ACLS	Acetolactate synthase	(( BSU28310 and BSU28300 ) or BSU36010 )	h[c] + 2 pyr[c] -> alac__S[c] + co2[c]	0.157612	0.157783	2.62299	2.92984
ACHBS	2-aceto-2-hydroxybutanoate synthase	( BSU36010 or ( BSU28310 and BSU28300 ))	2obut[c] + h[c] + pyr[c] -> 2ahbut[c] + co2[c]	0.0759879	0.0760703	0.0760703	0.0760536
X00002	Lumped reaction for synthesis of pime		2 h2o[c] + h[c] + oaa[c] + pyr[c] -> pime[c] + 3 o2[c]	0	0	0	0
NTD8	5'-nucleotidase (dGMP)	BSU07840	dgmp[c] + h2o[c] -> dgsn[c] + pi[c]	0	0	0	0
23CN2P1	2 3 cyclic nucleotide 2 phosphodiesterase 2 3 cyclc AMP	BSU07840	23camp[c] + h2o[c] <=> 3amp[c] + h[c]	0	0	0	0
23CN2P2	2 3 cyclic nucleotide 2 phosphodiesterase 2 3 cyclic UMP	BSU07840	23cump[c] + h2o[c] <=> 3ump[c] + h[c]	0	0	0	0
23CN2P3	2 3 cyclic nucleotide 2 phosphodiesterase 2 3 cyclic CMP	BSU07840	23ccmp[c] + h2o[c] <=> 3cmp[c] + h[c]	0	0	0	0
23CN2P4	2 3 cyclic nucleotide 2 phosphodiesterase 2 3 cyclic GMP	BSU07840	23cgmp[c] + h2o[c] <=> 3gmp[c] + h[c]	0	0	0	0
NTD6	5'-nucleotidase (dAMP)	BSU07840	damp[c] + h2o[c] -> dad_2[c] + pi[c]	0	0	0	0
NTD9	5'-nucleotidase (GMP)	BSU07840	gmp[c] + h2o[c] -> gsn[c] + pi[c]	0	0	0	0
NTD1	5'-nucleotidase (dUMP)	BSU07840	dump[c] + h2o[c] -> duri[c] + pi[c]	0	0	0	0
NTD10	5'-nucleotidase (XMP)	BSU07840	h2o[c] + xmp[c] -> pi[c] + xtsn[c]	0	0	0	0
NTD2	5'-nucleotidase (UMP)	BSU07840	h2o[c] + ump[c] -> pi[c] + uri[c]	0.00463645	0.00464148	0.00464148	0.00464045
3NUCLE1	3 nucleotidase 3 AMP	BSU07840	3amp[c] + h2o[c] <=> adn[c] + pi[c]	0	0	0	0
3NUCLE2	3 nucleotidase 3 UMP	BSU07840	3ump[c] + h2o[c] <=> pi[c] + uri[c]	0	0	0	0
3NUCLE3	3 nucleotidase 3 cMP	BSU07840	3cmp[c] + h2o[c] <=> cytd[c] + pi[c]	0	0	0	0
3NUCLE4	3 nucleotidase guanosine 3 phosphate	BSU07840	3gmp[c] + h2o[c] <=> gsn[c] + pi[c]	0	0	0	0
NTD3	5'-nucleotidase (dCMP)	BSU07840	dcmp[c] + h2o[c] -> dcyt[c] + pi[c]	0	0	0	0
NTD4	5'-nucleotidase (CMP)	BSU07840	cmp[c] + h2o[c] -> cytd[c] + pi[c]	0	0	0	0
NTD5	5'-nucleotidase (dTMP)	BSU07840	dtmp[c] + h2o[c] -> pi[c] + thymd[c]	5.32396e-05	5.32973e-05	5.32973e-05	5.32856e-05
NTD7	5'-nucleotidase (AMP)	BSU07840	amp[c] + h2o[c] -> adn[c] + pi[c]	0.00459982	0.00460481	0.00460481	0.0046038
ABUTt2r	4 aminobutyrate reversible transport in via proton symport	BSU06310	4abut[e] + h[e] -> 4abut[c] + h[c]	0	0	0	0
BALAt2r	Beta Alanine transport in via proton symport	BSU06310	ala_B[e] + h[e] -> ala_B[c] + h[c]	0	0	0	0
S6PG	Salicin 6 phosphate glucohydrolase	( BSU38560 or BSU40110 )	h2o[c] + salcn6p[c] -> 2hxmp[c] + g6p[c]	0	0	0	0
URIK3	Uridine kinase (ITP:Uridine)	BSU27330	itp[c] + uri[c] -> h[c] + idp[c] + ump[c]	0	0	0	0
LCADi	Lactaldehyde dehydrogenase	( BSU39860 or BSU38830 or BSU19310 )	h2o[c] + lald__L[c] + nad[c] -> 2 h[c] + lac__L[c] + nadh[c]	0	0	0	0
XTSNt2	Xanthosine transport in via proton symport	BSU38710	h[e] + xtsn[e] <=> h[c] + xtsn[c]	0	0	0	0
XYLt2	D-xylose transport in via proton symport	BSU33960	h[e] + xyl__D[e] -> h[c] + xyl__D[c]	0	0	0	0
ZN2t4	Zinc transport out via antiport	BSU26650	h[e] + k[e] + zn2[c] -> h[c] + k[c] + zn2[e]	0	0	0	0
URIK1	Uridine kinase ATPUridine	BSU27330	atp[c] + uri[c] -> adp[c] + h[c] + ump[c]	0	0	0	0
URIK2	Uridine kinase (GTP:Uridine)	BSU27330	gtp[c] + uri[c] -> gdp[c] + h[c] + ump[c]	0	0	0	0
URIt2	Uridine transport in via proton symport	( BSU39410 or BSU32180 or BSU39020 )	h[e] + uri[e] -> h[c] + uri[c]	0	0	0	0
UPPRT	Uracil phosphoribosyltransferase	BSU36890	prpp[c] + ura[c] -> ppi[c] + ump[c]	0	0	0	0
XPPT	Xanthine phosphoribosyltransferase	BSU22070	prpp[c] + xan[c] -> ppi[c] + xmp[c]	0	0	0.0162527	0.0162491
HXAND	Hypoxanthine dehydrogenase	( BSU32490 or BSU32470 or BSU32510 or BSU32480 or BSU32500 )	hxan[c] + h2o[c] + nad[c] -> h[c] + nadh[c] + xan[c]	0	0	0.0162527	0.0162491
URIDK2r_copy2	Uridylate kinase (dUMP)	BSU00280	atp[c] + dump[c] <=> adp[c] + dudp[c]	0	0	0	0
VALDHr	Valine dehydrogenase	BSU24080	h2o[c] + nad[c] + val__L[c] <=> 3mob[c] + h[c] + nadh[c] + nh4[c]	-0.917353	-999999	-999999	-999999
VALTA	Valine transaminase	( BSU38550 or BSU02390 )	akg[c] + val__L[c] <=> 3mob[c] + glu__L[c]	0.85596	999999	999999	999999
VALt2r	L valine reversible transport via proton symport	( BSU26690 or ( BSU26710 and BSU26700 ) or BSU29600 )	h[e] + val__L[e] -> h[c] + val__L[c]	0	0	0	0
UMPK	UMP kinase	( BSU22890 or BSU16510 )	atp[c] + ump[c] -> adp[c] + udp[c]	0.0604003	0.0604658	0.0604658	0.0604525
XYL14BASE	Xylan 1 4 beta xylosidase	BSU28510	14bxyl[c] + h2o[c] -> xyl__D[c]	0	0	0	0
UPPDC1	Uroporphyrinogen decarboxylase (uroporphyrinogen III)	BSU10120	4 h[c] + uppg3[c] -> 4 co2[c] + cpppg3[c]	0	0	0	0
URAt2	Uracil transport in via proton symport	( BSU15480 or BSU36470 )	h[e] + ura[e] <=> h[c] + ura[c]	0	0	0	0
URCN	Urocanase	BSU39360	h2o[c] + urcan[c] -> 4izp[c]	0	0	0	0
URIDK2r_copy1	Uridylate kinase (dUMP)	( BSU22890 or BSU16510 )	atp[c] + dump[c] -> adp[c] + dudp[c]	0	0	0	0
UREA	Urease	( BSU36660 and BSU36650 and BSU36640 )	h2o[c] + 2 h[c] + urea[c] -> co2[c] + 2 nh4[c]	0	0	0	0
XAND	Xanthine dehydrogenase	( BSU32500 or BSU32470 or BSU32490 or BSU32510 or BSU32480 )	h2o[c] + nad[c] + xan[c] -> h[c] + nadh[c] + urate[c]	0	0	0	0
URIC	Uricase	( BSU32450 or BSU32460 )	2 h2o[c] + o2[c] + urate[c] -> alltn[c] + co2[c] + h2o2[c]	0	0	0	0
XYLI1	Xylose isomerase	BSU17600	xyl__D[c] <=> xylu__D[c]	0	0	0	0
XANt2	Xanthine transport in via proton symport	BSU22060	h[e] + xan[e] <=> h[c] + xan[c]	0	0	0	0
XYLI2	Xylose isomerase	BSU17600	glc__D[c] <=> fru[c]	0	0	0	0
XYLK	Xylulokinase	BSU17610	atp[c] + xylu__D[c] -> adp[c] + h[c] + xu5p__D[c]	0	0	0	0
ZNabc	Zinc transport via ABC system	( BSU02850 and BSU02860 and BSU02870 )	atp[c] + h2o[c] + zn2[e] -> adp[c] + h[c] + pi[c] + zn2[c]	0	0	0	0
ALDD10	Aldehyde dehydrogenase decanal NAD	( BSU39860 or BSU19310 or BSU38830 )	dcal[c] + h2o[c] + nad[c] -> dca[c] + 2 h[c] + nadh[c]	0	0	0	0
ALDD11	Aldehyde dehydrogenase undecanal NAD	( BSU39860 or BSU38830 or BSU19310 )	h2o[c] + nad[c] + udcal[c] -> 2 h[c] + nadh[c] + udca[c]	0	0	0	0
ALDD12	Aldehyde dehydrogenase dodecanal NAD	( BSU39860 or BSU19310 or BSU38830 )	ddcal[c] + h2o[c] + nad[c] -> ddca[c] + 2 h[c] + nadh[c]	0	0	0	0
ALDD13	Aldehyde dehydrogenase tridecanal NAD	( BSU39860 or BSU38830 or BSU19310 )	h2o[c] + nad[c] + trdcal[c] -> 2 h[c] + nadh[c] + trdca[c]	0	0	0	0
ALDD14	Aldehyde dehydrogenase tetradecanal NAD	( BSU39860 or BSU38830 or BSU19310 )	h2o[c] + nad[c] + ttdcal[c] -> 2 h[c] + nadh[c] + ttdca[c]	0	0	0	0
ALDD15	Aldehyde dehydrogenase pentadecanal NAD	( BSU39860 or BSU38830 or BSU19310 )	h2o[c] + nad[c] + ptdcal[c] -> 2 h[c] + nadh[c] + ptdca[c]	0	0	0	0
ALDD16	Aldehyde dehydrogenase hexadecanal NAD	( BSU39860 or BSU38830 or BSU19310 )	hxdcal[c] + h2o[c] + nad[c] -> 2 h[c] + hdca[c] + nadh[c]	0	0	0	0
ALDD17	Aldehyde dehydrogenase heptadecanal NAD	( BSU39860 or BSU38830 or BSU19310 )	hpdcal[c] + h2o[c] + nad[c] -> hpdca[c] + 2 h[c] + nadh[c]	0	0	0	0
ALDD18	Aldehyde dehydrogenase octadecanal NAD	( BSU39860 or BSU38830 or BSU19310 )	h2o[c] + nad[c] + ocdcal[c] -> 2 h[c] + nadh[c] + ocdca[c]	0	0	0	0
ALDD1	Aldehyde dehydrogenase formaldehyde NAD	( BSU38830 or BSU39860 or BSU19310 )	fald[c] + h2o[c] + nad[c] -> for[c] + 2 h[c] + nadh[c]	0	0	0	0
ALDD20x_1	Aldehyde dehydrogenase NAD	( BSU19310 or BSU39860 or BSU38830 )	h2o[c] + imzacd[c] + nad[c] -> 2 h[c] + imzac[c] + nadh[c]	0	0	0	0
ALDD2x	Aldehyde dehydrogenase (acetaldehyde, NAD)	( BSU39860 or BSU38830 or BSU19310 )	acald[c] + h2o[c] + nad[c] -> ac[c] + 2 h[c] + nadh[c]	0	0	0	0
ALDD3	Aldehyde dehydrogenase propanal NAD	( BSU39860 or BSU38830 or BSU19310 )	h2o[c] + nad[c] + ppal[c] -> 2 h[c] + ppa[c] + nadh[c]	0	0	0	0
GLXO1	Glyoxylate oxidase	( BSU19310 or BSU38830 or BSU39860 )	glx[c] + h2o[c] + nad[c] -> 2 h[c] + nadh[c] + oxa[c]	0	0	0	0
ALDD31_1	Aldehyde dehydrogenase aminoacetaldehyde NAD	( BSU38830 or BSU39860 or BSU19310 )	amacald[c] + h2o[c] + nad[c] -> gly[c] + h[c] + nadh[c]	0	0	0	0
ALDD32	Aldehyde dehydrogenase D Glucuronolactone NADH	( BSU39860 or BSU19310 or BSU38830 )	glcurn[c] + 2 h2o[c] + nad[c] -> glcr[c] + 3 h[c] + nadh[c]	0	0	0	0
ALDD4	Aldehyde dehydrogenase (butanal, NAD)	( BSU39860 or BSU38830 or BSU19310 )	btal[c] + h2o[c] + nad[c] -> but[c] + 2 h[c] + nadh[c]	0	0	0	0
ALDD4x	Aldehyde dehydrogenase methylmalonate semialdehyde NAD	( BSU39860 or BSU38830 or BSU19310 )	h2o[c] + mmalsa__S[c] + nad[c] -> 2 h[c] + mmal[c] + nadh[c]	0	0	0	0
ALDD5	Aldehyde dehydrogenase pentanal NAD	( BSU39860 or BSU38830 or BSU19310 )	h2o[c] + nad[c] + ptal[c] -> 2 h[c] + nadh[c] + pta[c]	0	0	0	0
ALDD6	Aldehyde dehydrogenase hexanal NAD	( BSU39860 or BSU38830 or BSU19310 )	hxal[c] + h2o[c] + nad[c] -> hxa[c] + 2 h[c] + nadh[c]	0	0	0	0
ALDD7	Aldehyde dehydrogenase heptanal NAD	( BSU39860 or BSU38830 or BSU19310 )	hpal[c] + h2o[c] + nad[c] -> hpa[c] + 2 h[c] + nadh[c]	0	0	0	0
ALDD8	Aldehyde dehydrogenase octanal NAD	( BSU39860 or BSU19310 or BSU38830 )	h2o[c] + nad[c] + octal[c] -> 2 h[c] + nadh[c] + octa[c]	0	0	0	0
GLYALDDr	D-Glyceraldehyde dehydrogenase	( BSU38830 or BSU19310 or BSU39860 )	glyald[c] + h2o[c] + nad[c] -> glyc__R[c] + 2 h[c] + nadh[c]	0	0	0	0
DIPEPabc12	Dipeptide transport via ABC system met ala	( BSU12930 and BSU12940 and BSU12950 and BSU12960 )	atp[c] + met_L_ala__L[e] + h2o[c] -> adp[c] + h[c] + pi[c] + met_L_ala__L[c]	0	0	0	0
DIPEPabc13	Dipeptide transport via ABC system gly asp	( BSU12930 and BSU12940 and BSU12950 and BSU12960 )	atp[c] + gly_asp__L[e] + h2o[c] -> adp[c] + gly_asp__L[c] + h[c] + pi[c]	0	0	0	0
DIPEPabc14	Dipeptide transport via ABC system gly pro L	( BSU12930 and BSU12940 and BSU12950 and BSU12960 )	atp[c] + gly_pro__L[e] + h2o[c] -> adp[c] + gly_pro__L[c] + h[c] + pi[c]	0	0	0	0
DIPEPabc15	Dipeptide transport via ABC system cgly	( BSU12930 and BSU12940 and BSU12950 and BSU12960 )	atp[c] + cgly[e] + h2o[c] -> adp[c] + cgly[c] + h[c] + pi[c]	0	0	0	0
DIPEPabc2	Dipeptide transport via ABC system ala gln	( BSU12930 and BSU12940 and BSU12950 and BSU12960 )	atp[c] + ala_L_gln__L[e] + h2o[c] -> adp[c] + ala_L_gln__L[c] + h[c] + pi[c]	0	0	0	0
DIPEPabc3	Dipeptide transport via ABC system ala glu	( BSU12930 and BSU12940 and BSU12950 and BSU12960 )	atp[c] + ala_L_glu__L[e] + h2o[c] -> adp[c] + ala_L_glu__L[c] + h[c] + pi[c]	0	0	0	0
DIPEPabc4	Dipeptide transport via ABC system ala gly	( BSU12930 and BSU12940 and BSU12950 and BSU12960 )	L_alagly[e] + atp[c] + h2o[c] -> L_alagly[c] + adp[c] + h[c] + pi[c]	0	0	0	0
DIPEPabc5	Dipeptide transport via ABC system ala his	( BSU12930 and BSU12940 and BSU12950 and BSU12960 )	atp[c] + ala_L_his__L[e] + h2o[c] -> adp[c] + ala_L_his__L[c] + h[c] + pi[c]	0	0	0	0
DIPEPabc6	Dipeptide transport via ABC system ala leu	( BSU12930 and BSU12940 and BSU12950 and BSU12960 )	ala_L_leu__L[e] + atp[c] + h2o[c] -> ala_L_leu__L[c] + adp[c] + h[c] + pi[c]	0	0	0	0
DIPEPabc7	Dipeptide transport via ABC system ala thr	( BSU12930 and BSU12940 and BSU12950 and BSU12960 )	atp[c] + ala_L_Thr__L[e] + h2o[c] -> adp[c] + ala_L_Thr__L[c] + h[c] + pi[c]	0	0	0	0
DIPEPabc8	Dipeptide transport via ABC system gly asn	( BSU12930 and BSU12940 and BSU12950 and BSU12960 )	atp[c] + gly_asn__L[e] + h2o[c] -> adp[c] + gly_asn__L[c] + h[c] + pi[c]	0	0	0	0
DIPEPabc9	Dipeptide transport via ABC system gly gln	( BSU12930 and BSU12940 and BSU12950 and BSU12960 )	atp[c] + gly_gln__L[e] + h2o[c] -> adp[c] + gly_gln__L[c] + h[c] + pi[c]	0	0	0	0
RIBabc1	D ribose transport out via ABC system	( BSU35940 and BSU35960 and BSU35950 and BSU35930 )	atp[c] + h2o[c] + rib__D[c] -> adp[c] + h[c] + pi[c] + rib__D[e]	0	0	0	0
FRUK	Fructose-1-phosphate kinase	BSU14390	atp[c] + f1p[c] -> adp[c] + fdp[c] + h[c]	0	0	0	0
FACOAL140	Fatty acid CoA ligase tetradecanoate	( BSU10360 or BSU10270 or BSU18250 or BSU28560 )	coa[c] + atp[c] + ttdca[c] <=> amp[c] + ppi[c] + tdcoa[c]	0	0	0	0.0056042
FACOAL140_ISO	Fatty acid CoA ligase Iso C140	( BSU18250 or BSU10360 or BSU28560 or BSU10270 )	coa[c] + atp[c] + fa1[c] <=> amp[c] + fa1coa[c] + ppi[c]	0.00043072	0.000431187	0.000431187	0.000431092
FACOAL150_ISO	Fatty acid CoA ligase Iso C150	( BSU10360 or BSU18250 or BSU28560 or BSU10270 )	coa[c] + atp[c] + fa3[c] <=> amp[c] + fa3coa[c] + ppi[c]	0.00861441	0.00862375	0.00862375	0.00862185
PPAKr	Propionate kinase	BSU29470	adp[c] + ppap[c] <=> atp[c] + ppa[c]	0	0	0	0
ACOAD3	Acyl-CoA dehydrogenase (octanoyl-CoA)	( BSU24150 or BSU37170 )	nad[c] + occoa[c] <=> h[c] + nadh[c] + oc2coa[c]	-0.00559936	-0.00560544	-0.00560544	0
ACOAD4_1	Acyl CoA dehydrogenase decanoyl CoA	( BSU37170 or BSU24150 )	dccoa[c] + nad[c] <=> dc2coa[c] + h[c] + nadh[c]	-0.00559936	-0.00560544	-0.00560544	0
ACOAD5_1	Acyl CoA dehydrogenase dodecanoyl CoA	( BSU24150 or BSU37170 )	ddcoa[c] + nad[c] <=> h[c] + nadh[c] + trans_dd2coa[c]	-0.00559936	-0.00560544	-0.00560544	0
ACOAD6	Acyl-CoA dehydrogenase (tetradecanoyl-CoA)	( BSU37170 or BSU24150 )	nad[c] + tdcoa[c] <=> h[c] + nadh[c] + td2coa[c]	-0.00559936	-0.00560544	-0.00560544	0
ACOAD7	Acyl-CoA dehydrogenase (hexadecanoyl-CoA)	( BSU24150 or BSU37170 )	pmtcoa[c] + nad[c] <=> h[c] + hdd2coa[c] + nadh[c]	-0.0043072	-0.00431187	-0.00431187	-0.00431092
DADNK	Deoxyadenosine kinase	BSU00140	atp[c] + dad_2[c] -> adp[c] + damp[c] + h[c]	0.00459982	0.00460481	0.00460481	0.0046038
CSNt2	Cytosine transport in via proton symport	BSU38710	csn[e] + h[e] -> csn[c] + h[c]	0	0	0	0
INSt2	Inosine transport in via proton symport	BSU38710	h[e] + ins[e] <=> h[c] + ins[c]	0	0	0	0
DHAD3	Dihydroxy acid dehydratase 2 3 dihydroxy 3 methylpentanoate	BSU21870	23dhmp[c] -> 2o3mpt[c] + h2o[c]	0	0.0760703	0.0760703	0
CELBpts	Cellobiose transport via PEPPyr PTS	(( BSU13900 and BSU13910 and BSU38390 ) or ( BSU13900 and BSU13910 and BSU05810 and BSU05820 and BSU05830 ) or ( BSU38570 and BSU38590 and BSU38580 and BSU13900 and BSU13910 ))	cellb[e] + pep[c] -> 6pgg[c] + pyr[c]	0	0	0	0
MSO3abc	Methanesulfonate transport via ABC system	( BSU08840 and BSU08830 and BSU08850 )	atp[c] + h2o[c] + mso3[e] -> adp[c] + h[c] + pi[c] + mso3[c]	0	0	0	0
ISTNTabc	Isethionate transport via ABC system	( BSU08840 and BSU08830 and BSU08850 )	atp[c] + h2o[c] + istnt[e] -> adp[c] + h[c] + istnt[c] + pi[c]	0	0	0	0
CTBTabc	Crotonobetaine transport in via ABC system	( BSU33830 and BSU33820 and BSU33810 and BSU33800 )	atp[c] + ctbt[e] + h2o[c] -> adp[c] + ctbt[c] + h[c] + pi[c]	0	0	0	0
CHLabc	Choline transport via ABC system	(( BSU33730 and BSU33720 and BSU33710 and BSU33700 ) or ( BSU33830 and BSU33820 and BSU33810 and BSU33800 ))	atp[c] + chol[e] + h2o[c] -> adp[c] + chol[c] + h[c] + pi[c]	0	0	0	0
CITt15	Citrate transport in via Zn complex	BSU07610	cit[e] + h[e] + zn2[e] -> cit[c] + h[c] + zn2[c]	0	0	0	0
CHOLSabc_1	Choline sulfate transport in via ABC system	( BSU33830 and BSU33820 and BSU33810 and BSU33800 )	atp[c] + chols[e] + h2o[c] -> adp[c] + chols[c] + h[c] + pi[c]	0	0	0	0
ECTOINEabc	Ecotine transport in via ABC system	( BSU33830 and BSU33820 and BSU33810 and BSU33800 )	atp[c] + ectoine[e] + h2o[c] -> adp[c] + ectoine[c] + h[c] + pi[c]	0	0	0	0
ITCY	ITP:cytidine 5'-phosphotransferase	BSU27330	cytd[c] + itp[c] -> cmp[c] + h[c] + idp[c]	0	0	0	0
PROLBabc	Proline betaine transport in via ABC system	(( BSU02980 and BSU02990 and BSU03000 ) or ( BSU33830 and BSU33820 and BSU33810 and BSU33800 ))	atp[c] + h2o[c] + prolb[e] -> adp[c] + h[c] + pi[c] + prolb[c]	0	0	0	0
GLCpts	D-glucose transport via PEP:Pyr PTS	( BSU13890 and BSU13900 and BSU13910 )	glc__D[e] + pep[c] -> g6p[c] + pyr[c]	0	0	0	0
MANpts	D-mannose transport via PEP:Pyr PTS	( BSU12010 and BSU13900 and BSU13910 )	man[e] + pep[c] -> man6p[c] + pyr[c]	0	0	0	0
MNLpts	Mannitol transport via PEP:Pyr PTS	( BSU03981 and BSU13900 and BSU13910 )	mnl[e] + pep[c] -> mnl1p[c] + pyr[c]	0	0	0	0
DIPEPabc10	Dipeptide transport via ABC system gly glu	( BSU12930 and BSU12940 and BSU12950 and BSU12960 )	atp[c] + gly_glu__L[e] + h2o[c] -> adp[c] + gly_glu__L[c] + h[c] + pi[c]	0	0	0	0
DIPEPabc11	Dipeptide transport via ABC system gly met	( BSU12930 and BSU12940 and BSU12950 and BSU12960 )	atp[c] + gly_met__L[e] + h2o[c] -> adp[c] + gly_met__L[c] + h[c] + pi[c]	0	0	0	0
SUCpts	Sucrose transport via PEP:Pyr PTS	(( BSU13900 and BSU13910 and BSU38050 ) or ( BSU13900 and BSU13910 and BSU01680 ))	pep[c] + sucr[e] -> pyr[c] + suc6p[c]	0	0	0	0
TREpts	Trehalose transport via PEP:Pyr PTS	( BSU13900 and BSU13910 and BSU07800 )	pep[c] + tre[e] -> pyr[c] + tre6p[c]	0	0	0	0
FERRICHabc	Ferrichrome transport via ABC system	(( BSU07520 and BSU07510 and BSU07500 and BSU07490 ) or ( BSU33310 and BSU33290 and BSU33320 and BSU33300 ) or ( BSU03800 and BSU03810 and BSU03820 and BSU03830 ))	atp[c] + ferrich[e] + h2o[c] -> adp[c] + ferrich[c] + h[c] + pi[c]	0	0	0	0
GPDDA2	Glycerophosphodiester phosphodiesterase (Glycerophosphoethanolamine)	BSU02130	g3pe[c] + h2o[c] -> etha[c] + glyc3p[c] + h[c]	0	0	0	0
HACD3	3-hydroxyacyl-CoA dehydrogenase (3-oxooctanoyl-CoA)	BSU32840	3oocoa[c] + h[c] + nadh[c] <=> 3hocoa[c] + nad[c]	0.00559936	0.00560544	0.00560544	0
HACD4	3-hydroxyacyl-CoA dehydrogenase (3-oxodecanoyl-CoA)	BSU32840	3odcoa[c] + h[c] + nadh[c] <=> 3hdcoa[c] + nad[c]	0.00559936	0.00560544	0.00560544	0
HACD5	3-hydroxyacyl-CoA dehydrogenase (3-oxododecanoyl-CoA)	BSU32840	3oddcoa[c] + h[c] + nadh[c] <=> 3hddcoa[c] + nad[c]	0.00559936	0.00560544	0.00560544	0
HACD6	3-hydroxyacyl-CoA dehydrogenase (3-oxotetradecanoyl-CoA)	BSU32840	3otdcoa[c] + h[c] + nadh[c] <=> 3htdcoa[c] + nad[c]	0.00559936	0.00560544	0.00560544	0
HACD7	3-hydroxyacyl-CoA dehydrogenase (3-oxohexadecanoyl-CoA)	BSU32840	3ohdcoa[c] + h[c] + nadh[c] <=> 3hhdcoa[c] + nad[c]	0.0043072	0.00431187	0.00431187	0.00431092
HACD9	3 hydroxyacyl CoA dehydrogenase 2 Methylacetoacetyl CoA	BSU32840	3hmbcoa[c] + nad[c] <=> 2maacoa[c] + h[c] + nadh[c]	0	0	0	0
HACOADr	3 hydroxyacyl CoA dehydrogenase	BSU32840	3hmp[c] + nad[c] -> h[c] + mmalsa__S[c] + nadh[c]	0	0	0	0
ICHORS	Isochorismate synthase	( BSU30830 or BSU31990 )	chor[c] <=> ichor[c]	5.32396e-05	5.32974e-05	5.32974e-05	5.32856e-05
INSCR	Inositol catabolic reactions lumped	( BSU39670 and BSU39750 and BSU39740 and BSU39730 and BSU39720 )	2ins[c] + atp[c] -> adp[c] + dhap[c] + 2 h[c] + msa[c]	0	0	0	0
FACOAL161_ISO	Fatty acid CoA ligase Iso C161	( BSU28560 or BSU18250 or BSU10270 or BSU10360 )	coa[c] + atp[c] + fa5[c] <=> amp[c] + fa5coa[c] + ppi[c]	0	0	0	0
FACOAL170_ISO	Fatty acid CoA ligase Iso C170	( BSU10360 or BSU18250 or BSU10270 or BSU28560 )	coa[c] + atp[c] + fa11[c] <=> amp[c] + fa11coa[c] + ppi[c]	0.00301504	0.00301831	0.00301831	0.00301765
FACOAL170_anteiso	Fatty acid CoA ligase anteiso C170	( BSU28560 or BSU10270 or BSU10360 or BSU18250 )	coa[c] + atp[c] + fa12[c] <=> amp[c] + fa12coa[c] + ppi[c]	0.00732225	0.00733019	0.00733019	0.00732857
FACOAL171_ISO	Fatty acid CoA ligase Iso C171	( BSU10270 or BSU10360 or BSU18250 or BSU28560 )	coa[c] + atp[c] + fa9[c] <=> amp[c] + fa9coa[c] + ppi[c]	0	0	0	0
FACOAL171_anteiso	Fatty acid CoA ligase anteiso C171	( BSU10270 or BSU10360 or BSU18250 or BSU28560 )	coa[c] + atp[c] + fa10[c] <=> amp[c] + fa10coa[c] + ppi[c]	0	0	0	0
FACOAL180_2	Fatty acid CoA ligase octadecanoate	( BSU10270 or BSU10360 or BSU18250 or BSU28560 )	coa[c] + atp[c] + ocdca[c] <=> amp[c] + ppi[c] + strcoa[c]	0.00129216	0.00129356	0.00129356	0.00129328
FACOAL181	Fatty acid CoA ligase octadecenoate	( BSU18250 or BSU10270 or BSU10360 or BSU28560 )	coa[c] + atp[c] + ocdcea[c] <=> amp[c] + ppi[c] + odecoa[c]	0	0	0	0
KAS13	B-ketoacyl synthetase (octadecanoate)	(( BSU15900 and BSU11340 and BSU15910 and BSU11330 and BSU11720 and BSU04030 ) or ( BSU15900 and BSU11340 and BSU15910 and BSU10170 and BSU08650 and BSU36370 ))	accoa[c] + 23 h[c] + 16 nadph[c] + 8 malcoa[c] -> 8 co2[c] + 9 coa[c] + 7 h2o[c] + 16 nadp[c] + ocdca[c]	0.00129216	0.00129356	0.00129356	0.00129328
KAS17	B-ketoacyl synthetase (n-C18:1)	(( BSU15900 and BSU11340 and BSU15910 and BSU10170 and BSU08650 and BSU36370 ) or ( BSU15900 and BSU11340 and BSU15910 and BSU11330 and BSU11720 and BSU04030 ))	accoa[c] + 22 h[c] + 15 nadph[c] + 8 malcoa[c] -> 8 co2[c] + 9 coa[c] + 7 h2o[c] + 15 nadp[c] + ocdcea[c]	0	0	0	0
FACOAL150_anteiso	Fatty acid CoA ligase anteiso C150	( BSU28560 or BSU18250 or BSU10360 or BSU10270 )	coa[c] + atp[c] + fa4[c] <=> amp[c] + fa4coa[c] + ppi[c]	0.0146445	0.0146604	0.0146604	0.0146571
FACOAL160	Fatty acid CoA ligase hexadecanoate	( BSU10270 or BSU10360 or BSU18250 or BSU28560 )	coa[c] + atp[c] + hdca[c] <=> amp[c] + pmtcoa[c] + ppi[c]	0	0	0	0
FACOAL160_ISO	Fatty acid CoA ligase Iso C160	( BSU10270 or BSU10360 or BSU18250 or BSU28560 )	coa[c] + atp[c] + fa6[c] <=> amp[c] + fa6coa[c] + ppi[c]	0.0021536	0.00215594	0.00215594	0.00215546
FACOAL161	Fatty acid CoA ligase hexadecenoate	( BSU28560 or BSU10270 or BSU10360 or BSU18250 )	coa[c] + atp[c] + hdcea[c] <=> amp[c] + hdcoa[c] + ppi[c]	0	0	0	0
KAS2	B-ketoacyl synthetase (n-C14:0)	(( BSU15900 and BSU11340 and BSU15910 and BSU11330 and BSU11720 and BSU04030 ) or ( BSU15900 and BSU11340 and BSU15910 and BSU10170 and BSU08650 and BSU36370 ))	accoa[c] + 17 h[c] + 12 nadph[c] + 6 malcoa[c] -> 6 co2[c] + 7 coa[c] + 5 h2o[c] + 12 nadp[c] + ttdca[c]	0	0	0	0.0056042
KAS3	B-ketoacyl synthetase (Iso-C15:0)	(( BSU15900 and BSU11340 and BSU15910 and BSU10170 and BSU08650 and BSU36370 ) or ( BSU15900 and BSU11340 and BSU15910 and BSU11330 and BSU11720 and BSU04030 ))	14 h[c] + ivcoa[c] + 10 nadph[c] + 5 malcoa[c] -> 5 co2[c] + 6 coa[c] + fa3[c] + 4 h2o[c] + 10 nadp[c]	0.00861441	0.00862375	0.00862375	0.00862185
KAS4	B-ketoacyl synthetase (Anteiso-C15:0)	(( BSU15900 and BSU11340 and BSU15910 and BSU11330 and BSU11720 and BSU04030 ) or ( BSU15900 and BSU11340 and BSU15910 and BSU10170 and BSU08650 and BSU36370 ))	2mbcoa[c] + 14 h[c] + 10 nadph[c] + 5 malcoa[c] -> 5 co2[c] + 6 coa[c] + fa4[c] + 4 h2o[c] + 10 nadp[c]	0.0146445	0.0146604	0.0146604	0.0146571
KAS5	B-ketoacyl synthetase (Iso-C16:1)	(( BSU15900 and BSU11340 and BSU15910 and BSU10170 and BSU08650 and BSU36370 ) or ( BSU15900 and BSU11340 and BSU15910 and BSU11330 and BSU11720 and BSU04030 ))	ibcoa[c] + 16 h[c] + 11 nadph[c] + 6 malcoa[c] -> 6 co2[c] + 7 coa[c] + fa5[c] + 5 h2o[c] + 11 nadp[c]	0	0	0	0
KAS6	B-ketoacyl synthetase (Iso-C16:0)	(( BSU15900 and BSU11340 and BSU15910 and BSU11330 and BSU11720 and BSU04030 ) or ( BSU15900 and BSU11340 and BSU15910 and BSU10170 and BSU08650 and BSU36370 ))	ibcoa[c] + 17 h[c] + 12 nadph[c] + 6 malcoa[c] -> 6 co2[c] + 7 coa[c] + fa6[c] + 5 h2o[c] + 12 nadp[c]	0.0021536	0.00215594	0.00215594	0.00215546
KAS7	B-ketoacyl synthetase (n-C16:1)	(( BSU15900 and BSU11340 and BSU15910 and BSU11330 and BSU11720 and BSU04030 ) or ( BSU15900 and BSU11340 and BSU15910 and BSU10170 and BSU08650 and BSU36370 ))	accoa[c] + 19 h[c] + 13 nadph[c] + 7 malcoa[c] -> 7 co2[c] + 8 coa[c] + 6 h2o[c] + hdcea[c] + 13 nadp[c]	0	0	0	0
KAS8	B-ketoacyl synthetase (palmitate, n-C16:0)	(( BSU15900 and BSU11340 and BSU15910 and BSU11720 and BSU04030 ) or ( BSU15900 and BSU11340 and BSU15910 and BSU10170 and BSU08650 and BSU36370 ))	accoa[c] + 20 h[c] + 14 nadph[c] + 7 malcoa[c] -> 7 co2[c] + 8 coa[c] + 6 h2o[c] + hdca[c] + 14 nadp[c]	0	0	0	0
KAS9	B-ketoacyl synthetase (Iso-C17:1)	(( BSU15900 and BSU11340 and BSU15910 and BSU10170 and BSU08650 and BSU36370 ) or ( BSU15900 and BSU11340 and BSU15910 and BSU11330 and BSU11720 and BSU04030 ))	16 h[c] + ivcoa[c] + 11 nadph[c] + 6 malcoa[c] -> 6 co2[c] + 7 coa[c] + fa9[c] + 5 h2o[c] + 11 nadp[c]	0	0	0	0
KAS10	B-ketoacyl synthetase (Anteiso-C17:1)	(( BSU15900 and BSU11340 and BSU15910 and BSU11330 and BSU11720 and BSU04030 ) or ( BSU15900 and BSU11340 and BSU15910 and BSU10170 and BSU08650 and BSU36370 ))	2mbcoa[c] + 16 h[c] + 11 nadph[c] + 6 malcoa[c] -> 6 co2[c] + 7 coa[c] + fa10[c] + 5 h2o[c] + 11 nadp[c]	0	0	0	0
KAS11	B-ketoacyl synthetase (Iso-C17:0)	(( BSU15900 and BSU11340 and BSU15910 and BSU11330 and BSU11720 and BSU04030 ) or ( BSU15900 and BSU11340 and BSU15910 and BSU10170 and BSU08650 and BSU36370 ))	17 h[c] + ivcoa[c] + 12 nadph[c] + 6 malcoa[c] -> 6 co2[c] + 7 coa[c] + fa11[c] + 5 h2o[c] + 12 nadp[c]	0.00301504	0.00301831	0.00301831	0.00301765
PUNP7	Purine-nucleoside phosphorylase (Xanthosine)	( BSU23490 or BSU19630 )	pi[c] + xtsn[c] <=> r1p[c] + xan[c]	0	0	0	0
PUNP8	Purine nucleoside phosphorylase nebularine	( BSU23490 or BSU19630 )	h[c] + pi[c] + nebari[c] <=> purine[c] + r1p[c]	0	0	0	0
PUNP1	Purine-nucleoside phosphorylase (Adenosine)	( BSU23490 or BSU19630 )	adn[c] + pi[c] <=> ade[c] + r1p[c]	0.00459982	0.00460481	0.00460481	0.0046038
PUNP2	Purine-nucleoside phosphorylase (Deoxyadenosine)	( BSU19630 or BSU23490 )	dad_2[c] + pi[c] <=> 2dr1p[c] + ade[c]	-0.00459982	-0.00460481	-0.00460481	-0.0046038
KAS12	B-ketoacyl synthetase (Anteiso-C17:0)	(( BSU15900 and BSU11340 and BSU15910 and BSU11720 and BSU04030 ) or ( BSU15900 and BSU11340 and BSU15910 and BSU10170 and BSU08650 and BSU36370 ))	2mbcoa[c] + 17 h[c] + 12 nadph[c] + 6 malcoa[c] -> 6 co2[c] + 7 coa[c] + fa12[c] + 5 h2o[c] + 12 nadp[c]	0.00732225	0.00733019	0.00733019	0.00732857
LAAL34	L amino acid ligase ser trp	BSU37710	atp[c] + ser__L[c] + trp__L[c] -> adp[c] + h[c] + pi[c] + ser_L_trp__L[c]	0	0	0	0
LAAL35	L amino acid ligase gly gln	BSU37710	atp[c] + gln__L[c] + gly[c] -> adp[c] + gly_gln__L[c] + h[c] + pi[c]	0	0	0	0
LAAL36	L amino acid ligase ala gln	BSU37710	atp[c] + ala__L[c] + gln__L[c] -> adp[c] + ala_L_gln__L[c] + h[c] + pi[c]	0	0	0	0
LAAL37	L amino acid ligase ser gln	BSU37710	atp[c] + gln__L[c] + ser__L[c] -> adp[c] + h[c] + pi[c] + ser_L_gln__L[c]	0	0	0	0
LAAL38	L amino acid ligase thr gln	BSU37710	atp[c] + gln__L[c] + thr__L[c] -> adp[c] + h[c] + pi[c] + thr_L_gln__L[c]	0	0	0	0
LAAL39	L amino acid ligase ala asn	BSU37710	asn__L[c] + atp[c] + ala__L[c] -> adp[c] + ala_L_asn__L[c] + h[c] + pi[c]	0	0	0	0
PANTS	Pantothenate synthase	BSU22420	atp[c] + ala_B[c] + pant__R[c] -> amp[c] + h[c] + pnto__R[c] + ppi[c]	0	0	0	0
LAAL4	L amino acid ligase thr gly	BSU37710	atp[c] + gly[c] + thr__L[c] -> L_thrgly[c] + adp[c] + h[c] + pi[c]	0	0	0	0
LAAL40	L amino acid ligase ala his	BSU37710	atp[c] + ala__L[c] + his__L[c] -> adp[c] + ala_L_his__L[c] + h[c] + pi[c]	0	0	0	0
LAAL41	L amino acid ligase ser his	BSU37710	atp[c] + his__L[c] + ser__L[c] -> adp[c] + h[c] + pi[c] + ser_L_his__L[c]	0	0	0	0
LAAL42	L amino acid ligase met his	BSU37710	atp[c] + met__L[c] + his__L[c] -> adp[c] + met_L_his__L[c] + h[c] + pi[c]	0	0	0	0
PAPPT3	Phospho-N-acetylmuramoyl-pentapeptide-transferase (meso-2,6-diaminopimelate)	BSU15190	udcpp[c] + ugmda[c] -> ump[c] + uagmda[c]	0.0203786	0.0204007	0.0204007	0.0203962
LAAL5	L amino acid ligase Ala Ala	BSU37710	atp[c] + 2 ala__L[c] -> adp[c] + diala__L[c] + h[c] + pi[c]	0	0	0	0
LAAL6	L amino acid ligase Ser Ala	BSU37710	atp[c] + ala__L[c] + ser__L[c] -> adp[c] + h[c] + pi[c] + ser_L_ala__L[c]	0	0	0	0
PC	Pyruvate carboxylase	BSU14860	atp[c] + hco3[c] + pyr[c] -> adp[c] + h[c] + pi[c] + oaa[c]	0.50408	0.504627	0.504627	0.504516
LAAL7	L amino acid ligase Ala Ser	BSU37710	atp[c] + ala__L[c] + ser__L[c] -> ala_L_ser__L[c] + adp[c] + h[c] + pi[c]	0	0	0	0
LAAL8	L amino acid ligase Ser Ser	BSU37710	atp[c] + 2 ser__L[c] -> adp[c] + h[c] + pi[c] + ser_L_ser__L[c]	0	0	0	0
LAAL9	L amino acid ligase Gly Cys	BSU37710	atp[c] + cys__L[c] + gly[c] -> adp[c] + gly_cys__L[c] + h[c] + pi[c]	0	0	0	0
PBUTT	Phosphate butyryltransferase	( BSU24090 or BSU37660 )	btcoa[c] + pi[c] <=> coa[c] + butpi[c]	0	0	0	0
MLTG3	Maltodextrin glucosidase (maltopentaose)	BSU34560	h2o[c] + maltpt[c] -> glc__D[c] + maltttr[c]	0	0	0	0
MLTG4	Maltodextrin glucosidase (maltohexaose)	BSU34560	h2o[c] + malthx[c] -> glc__D[c] + maltpt[c]	0	0	0	0
PDH	Pyruvate dehydrogenase	(( BSU14580 and BSU14590 ) and BSU14600 and BSU14610 )	coa[c] + nad[c] + pyr[c] -> accoa[c] + co2[c] + nadh[c]	3.40493	2.76467	1.53207	0.956327
MLTG5	Maltodextrin glucosidase (maltoheptaose)	BSU34560	h2o[c] + malthp[c] -> glc__D[c] + malthx[c]	0	0	0	0
MLTG6	Maltodextrin glucosidase dextrin	BSU34560	dextrin[c] + 2 h2o[c] -> 2 glc__D[c]	0	0	0	0
MLTG7	Maltodextrin glucosidase isomaltose	BSU34560	h2o[c] + isomal[c] -> 2 glc__D[c]	0	0	0	0
PFK_2	Phosphofructokinase	BSU29190	atp[c] + tag6p__D[c] -> adp[c] + h[c] + tagdp__D[c]	0	0	0	0
TARTRDH2	Tartrate dehydrogenase	BSU04000	nad[c] + tartr__M[c] <=> h[c] + nadh[c] + oxglyc[c]	0	0	0	0
PUNP3	Purine-nucleoside phosphorylase (Guanosine)	( BSU23490 or BSU19630 )	gsn[c] + pi[c] <=> gua[c] + r1p[c]	0	0	0	0
PUNP4	Purine-nucleoside phosphorylase (Deoxyguanosine)	( BSU19630 or BSU23490 )	dgsn[c] + pi[c] <=> 2dr1p[c] + gua[c]	-0.00348219	-0.00348597	-0.00348597	-0.0034852
PFK	Phosphofructokinase	BSU29190	atp[c] + f6p[c] -> adp[c] + fdp[c] + h[c]	0	0	0	0
METSRabc	L methionine R oxide transport via ABC system	(( BSU32730 and BSU32740 and BSU32750 ) or ( BSU29380 and BSU29370 and BSU29360 and BSU29350 and BSU29340 ))	atp[c] + h2o[c] + metox__R[e] -> adp[c] + metox__R[c] + h[c] + pi[c]	0	0	0	0
PRAMPC_1	Phosphoribosyl AMP cyclohydrolase	BSU34860	h2o[c] + h[c] + prbamp[c] -> prfp[c]	0.01636	0.0163777	0.0163777	0.0163741
PSP_L	Phosphoserine phosphatase (L-serine)	BSU04740	h2o[c] + pser__L[c] -> pi[c] + ser__L[c]	0.194927	0.195138	0.195138	0.195095
PGAMT	Phosphoglucosamine mutase	BSU01770	gam1p[c] <=> gam6p[c]	-0.0654435	-0.0655144	-0.0655144	-0.0655
TECA2S45	Glycerol teichoic acid n45 unlinked D ala substituted	( BSU38500 and BSU38510 and BSU38520 and BSU38530 and BSU35750 and BSU35760 and BSU35720 and BSU35710 and BSU35700 and BSU35530 )	45 atp[c] + 45 ala__D[c] + 45 cdpglyc[c] + 45 h2o[c] + uacgam[c] + uacmam[c] -> 45 amp[c] + 45 cmp[c] + gtca2_45_BS[c] + 91 h[c] + 45 ppi[c] + udp[c] + ump[c]	0.000469749	0.000470259	0.000470259	0.000470155
RNDR1	Ribonucleoside-diphosphate reductase (ADP)	( BSU17380 and BSU17390 and BSU17370 )	adp[c] + trdrd[c] -> dadp[c] + h2o[c] + trdox[c]	0	0	0	0
PGMT	Phosphoglucomutase	BSU01770	g1p[c] <=> g6p[c]	-0.0503605	-0.0504151	-0.0504151	-0.050404
RNDR2	Ribonucleoside-diphosphate reductase (GDP)	( BSU17380 and BSU17390 and BSU17370 )	gdp[c] + trdrd[c] -> dgdp[c] + h2o[c] + trdox[c]	0	0	0	0
PGCD	Phosphoglycerate dehydrogenase	BSU23070	3pg[c] + nad[c] <=> 3php[c] + h[c] + nadh[c]	0.194927	0.195138	0.195138	0.195095
RNDR3	Ribonucleoside-diphosphate reductase (CDP)	( BSU17380 and BSU17390 and BSU17370 )	cdp[c] + trdrd[c] -> dcdp[c] + h2o[c] + trdox[c]	0.00347859	0.00348236	0.00348236	0.00348159
TECA3S45	Glycerol teichoic acid n45 unlinked glucose substituted	( BSU35750 and BSU35760 and BSU35730 and BSU35720 and BSU35710 and BSU35700 and BSU35530 )	45 cdpglyc[c] + h2o[c] + 45 udpg[c] + uacgam[c] + uacmam[c] -> 45 cmp[c] + gtca3_45_BS[c] + 91 h[c] + 46 udp[c] + ump[c]	0.000364071	0.000364466	0.000364466	0.000364385
GND	Phosphogluconate dehydrogenase	BSU23860	6pgc[c] + nadp[c] <=> co2[c] + nadph[c] + ru5p__D[c]	0.572172	0.572792	0.572792	0.460049
PGK	Phosphoglycerate kinase	BSU33930	3pg[c] + atp[c] <=> 13dpg[c] + adp[c]	-6.4915	-7.93067	-7.93067	-7.96837
PGLYCP	Phosphoglycolate phosphatase	BSU09240	2pglyc[c] + h2o[c] -> glyclt[c] + pi[c]	0	0	0	0
PGM	Phosphoglycerate mutase	BSU33910	2pg[c] <=> 3pg[c]	-6.29657	-7.73553	-7.73553	-7.77328
PHCYT_BS	Phosphatidate cytidylyltransferase	BSU16540	0.01 12dag3p_BS[c] + ctp[c] + h[c] -> 0.01 cdpdag_BS[c] + ppi[c]	0.0153714	0.0153881	0.0153881	0.0153847
